# Supplementary material for: Sequence-based generative AI design of versatile tryptophan synthases
Source: Nat Commun. 2026 Jan 14;17:1680. doi: 10.1038/s41467-026-68384-6 (PMC12909874; doi:10.1038/s41467-026-68384-6)
Supplement: Supplementary file 5 — Supplementary Dataset 1 [file 41467_2026_68384_MOESM5_ESM.csv]

source	DNA sequence	AA sequence	Sample	Group Sequence Identity
Elegen	ATGAGCACCGCGCCGAACAGCTTTCGTGCGCAGCCGGATGATCGTGGCCATTTTGGCCAGTTTGGCGGCCGTTATGTGGCGGAAACCCTGATGCCGCTGGTGCTGGATCTGGAACGTGAATATCGTGCGGCGAAGGCGGATCCGGCGTTTGAAGCGCAGTTTGATGATCTGCTGGAACATTATGTGGGCCGTCCGAGCCCGCTGTATTATGCGGAACGTCTGACCGAAGCGCTGCGTGAAGGCGCGGATCCGGGCATGGGCGCGGAAATTTGGTTTAAGCGTGATGAACTGAACCATACCGGCGCGCATAAGATTAACAACTGCATTGGCCAGATTCTGCTGGCGATTCGTATGGGCAAGACCCGTATTATTGCGGAAACCGGCGCGGGCCAGCATGGC…	MSTAPNSFRAQPDDRGHFGQFGGRYVAETLMPLVLDLEREYRAAKADPAFEAQFDDLLEHYVGRPSPLYYAERLTEALREGADPGMGAEIWFKRDELNHTGAHKINNCIGQILLAIRMGKTRIIAETGAGQHGVATATVAARFGLPCTIFMGARDAARQQPNVFRMKLLGAEVRPVTSGAETLKDAMNEGLRDWVANVHDTFYIIGTVAGPHPYPELVRDFQSVIGTEARAQILERTGRLPDLLVAAIGGGSNAIGLFHPFLDDAEVAMLGVEAAGHGLQTGQHAASLLGGRPGILHGNKTYLLQDEDGQITEAHSISAGLDYPGIGPEHAWLKDTGRVEYTAVTDTEALTAFQLCCKLEGIIPALEPAHALAALGRIAETMRDDEIILANLCGRGDKD…	84	90-80%
Elegen	ATGTATAGCTATCCGAACGAACAGGGCCGTTTTGGCGATTTTGGCGGCAAGTTTGTGCCGGAAACCCTGATGCAGCCGCTGGAAGAAATTGAAAAGGCGTTTCTGGAACTGAAGGATGATCCGACCTTTCAGAAGGATTATAAGAAGCTGCTGAAGGATTATAGCGGCCGTCCGACCGCGCTGACCTATGCGGATCGTGTGACCAAGAAGCTGGGCGGCGCGAAGATTTATCTGAAGCGTGAAGATCTGAACCATACCGGCAGCCATAAGATTAACAACGCGCTGGGCCAGGCGCTGCTGGCGAAGAAGATGGGCAAGACCAAGATTATTGCGGAAACCGGCGCGGGCCAGCATGGCGTGGCGGCGGCGACCGTGGCGGCGAAGTTTGGCCTGAGCTGC…	MYSYPNEQGRFGDFGGKFVPETLMQPLEEIEKAFLELKDDPTFQKDYKKLLKDYSGRPTALTYADRVTKKLGGAKIYLKREDLNHTGSHKINNALGQALLAKKMGKTKIIAETGAGQHGVAAATVAAKFGLSCIVFMGEEDVARQSLNVFRMKLLGADVVPVSSGNGTLKDATSEAIRYWVQHCQDHFYMIGSVVGPHPYPYIVREFQRMIGEEAKEQLKRIEGKLPDKVVACVGGGSNAIGMFQAFIEEDVELIGAEAAGKGIDTPLHAATMTKGTKGVIHGSLTYLIQDEFGQIIEPYSISAGLDYPGIGPEHAYLHQSGRVRYESVTDDEAVAALKLLTETEGIIPAIESAHALAKAFEIAKDMDREQSILVCLSGRGDKDVNTLMNVLEEEVDAH…	2829	90-80%
Elegen	ATGTTTGAATATCAGCAGCCGGATGCGAGCGGCCATTTTGGCATTTATGGCGGCACCTTTGCGAGCGAAACCCTGACCCATGCGATTAACGAACTGCGTGAAGCGTATGCGAAGTATCAGCATGATCCGGAATTTATTGCGGAATTTCAGAGCGAACTGGCGCATTATGTGGGCCGTCCGAGCCCGATTTATCATGCGGCGCGTATGAGCCGTGAAATGGGCGGCGCGCAGATTTATCTGAAGCGTGAAGATCTGAACCATACCGGCGCGCATAAGGTGAACAACACCATTGGCCAGGCGATGCTGGCGAAGCGTATGGGCAAGCCGCGTGTGATTGCGGAAACCGGCGCGGGCCAGCATGGCGTGGCGACCGCGACCATTTGCGCGCGTTATGGCCTG…	MFEYQQPDASGHFGIYGGTFASETLTHAINELREAYAKYQHDPEFIAEFQSELAHYVGRPSPIYHAARMSREMGGAQIYLKREDLNHTGAHKVNNTIGQAMLAKRMGKPRVIAETGAGQHGVATATICARYGLECVVYMGAEDVKRQSPNVYRMNLLGATVVPVESGSRTLKDALNEAMRDWVANVDNTFYIIGTVAGPHPYPTMVRDFQKVIGEECLTQMPAMLAQQGIAGGQPDAVIACVGGGSNAMGIFYPYIDHAGTRLIGVEAAGEGLDSGKHSASLQRGSPGVLHGNRTYILQDDNGQVTETHSISAGLDYPGVGPEHAFLHDIGRAEYVGITDTESLDAFHYLCRTEGIIPALESSHAMAYAMKLAKTMRPDQAVLVNLSGRGDKDIGTVAD…	3994	90-80%
Elegen	ATGCCGAAGCTGGATGCGTATTTTGGCGAATTTGGCGGCCAGTTTGTGCCGCAGATTCTGGTGCCGGCGCTGGATCAGCTGGAACAGGCGTTTATTGATGCGCAGCAGGATCCGGAATTTCGTGCGGAATTTATTCGTCTGCTGCAGGAATATGCGGGCCGTCCGACCGCGCTGACCCTGGTGAAGAACCTGACCCAGGGCACCAAGACCAAGCTGTATCTGAAGCGTGAAGATCTGCTGCATGGCGGCGCGCATAAGACCAACCAGGTGCTGGGCCAGGCGCTGCTGGCGAAGCGTATGGGCAAGAACGAAATTATTGCGGAAACCGGCGCGGGCCAGCATGGCGTGGCGACCGCGCTGGCGTGCGCGCTGCTGGGCCTGAAGTGCCGTGTGTATATG…	MPKLDAYFGEFGGQFVPQILVPALDQLEQAFIDAQQDPEFRAEFIRLLQEYAGRPTALTLVKNLTQGTKTKLYLKREDLLHGGAHKTNQVLGQALLAKRMGKNEIIAETGAGQHGVATALACALLGLKCRVYMGAKDVERQSPNVFRMRLMGAEVIPVHSGSSTLKDACNEALRDWSGSYETTHYLLGTAAGPHPFPTIVREFQRIIGEEAKAQILAFEGRLPDAVIACVGGGSNAIGMFADFIEEEGVRLIGVEPAGLGIETGQHGAPLKHGRVGIYFGMKSPMMQDQDGQIEESYSISAGLDFPSVGPQHAYLNSIGRAEYVSITDDEALDAFKELSRHEGIIPALESSHALAHALKMAKNEPEKEQILVVNLSGRGDKDIFTVHDILKARGEILEH…	3197	90-80%
Elegen	ATGAGCAAGCTGAACCCGTATTTTGGCGAATTTGGCGGCCAGTATGTGCCGCAGATTCTGATGCCGGTGCTGGAACAGCTGGAAGATGCGTTTATTAGCGCGATTCATGATGCGAGCTTTCAGAAGGAATTTAACGATCTGCTGGTGAACTATGCGGGCCGTCCGACCGCGCTGACCCTGTGCAAGAACCTGACCGTGGGCACCAAGACCAAGCTGTATCTGAAGCGTGAAGATCTGCTGCATGGCGGCGCGCATAAGACCAACCAGGTGCTGGGCCAGGCGCTGCTGGCGAAGCGTATGGGCAAGACCGAAATTATTGCGGAAACCGGCGCGGGCCAGCATGGCGTGGCGAGCGCGCTGGCGTGCGCGCTGCTGAACCTGAAGTGCCGTGTGTATATG…	MSKLNPYFGEFGGQYVPQILMPVLEQLEDAFISAIHDASFQKEFNDLLVNYAGRPTALTLCKNLTVGTKTKLYLKREDLLHGGAHKTNQVLGQALLAKRMGKTEIIAETGAGQHGVASALACALLNLKCRVYMGAKDVQRQSPNVFRMLLMGATVIPVHSGSATLKDACNEALRDWSGSYERAHYMLGTAAGPHPFPTIVREFQRMIGDEAKQQIFKKEGRLPDAVIACVGGGSNAIGMFADFIDETSVRLIGVEPGGKGIDSGEHGASLKHGKTGIFFGMKSPLMQTEEGQIEESYSVSAGLDFPSVGPQHAWLDSIGRAEYISVTDDEALDSFQLLCRSEGIIPALESSHALAYALKMIKAEPEKEQILVVNLSGRGDKDIFTVYDILKEKGEILEH…	2623	90-80%
Elegen	ATGAGCGATACCCTGCTGAACCCGTATTTTGGCGAATTTGGCGGCATGTATGTGCCGGAAATTCTGGTGCCGGTGCTGAAGCAGCTGGAAAAGGCGTTTGTGGAAGCGCAGCAGGATCCGAGCTTTCAGGCGGAATTTGCGGATCTGCTGAAGAACTATGCGGGCCGTCCGACCGCGCTGACCCTGTGCCGTAACCTGACCAAGGGCACCAAGACCAAGCTGTATCTGAAGCGTGAAGATCTGCTGCATGGCGGCGCGCATAAGACCAACCAGGTGCTGGGCCAGATTCTGCTGGCGAAGCGTATGGGCAAGACCGAAATTATTGCGGAAACCGGCGCGGGCCAGCATGGCGTGGCGACCGCGCTGGCGTGCGCGATGCTGGGCATGAAGTGCCGTGTG…	MSDTLLNPYFGEFGGMYVPEILVPVLKQLEKAFVEAQQDPSFQAEFADLLKNYAGRPTALTLCRNLTKGTKTKLYLKREDLLHGGAHKTNQVLGQILLAKRMGKTEIIAETGAGQHGVATALACAMLGMKCRVYMGAKDVERQSPNVFRMRLMGAEVIPVHSGSSTLKDACNEALRDWSGSYETAHYMLGTAAGPHPYPTIVREFQRMIGEETKQQILDAEGRLPDAVIACVGGGSNAIGMFADFIEETSVRLIGVEPAGKGIHTDQHGAPLKHGTTGIFFGMKSPIMQDEHGQIEESYSVSAGLDFPSVGPQHAYLNEIGRAEYESITDDEALDAFQELARDEGIIPALESSHALAYALKLIKQNPDKEQLLVVNLSGRGDKDIFSVDKILEEKGAIL…	718	90-80%
Elegen	ATGAAGACCTATCAGGTGAACAAGGAAGGCTATTATGGCGAATTTGGCGGCGCGTATGTGCCGGAAATTCTGCATCGTTGCGTGGAAGAACTGAAGAACGCGTATGCGGGCATGGTGGAAAGCGAAGATTTTAAGAAGGAATTTCGTCATGTGCTGCATGATTATGTGGGCCGTCCGAGCCCGCTGACCTATGCGCGTCGTATGAGCGAAAAGTATGGCTGCAAGATTTATCTGAAGCGTGAAGATCTGAACCATACCGGCGCGCATAAGATTAACAACACCATTGGCCAGATTCTGATGGCGAAGAAGATGGGCAAGACCCGTATTATTGCGGAAACCGGCGCGGGCCAGCATGGCGTGGCGACCGCGACCGTGTGCGCGCTGATGAACATGCAGTGC…	MKTYQVNKEGYYGEFGGAYVPEILHRCVEELKNAYAGMVESEDFKKEFRHVLHDYVGRPSPLTYARRMSEKYGCKIYLKREDLNHTGAHKINNTIGQILMAKKMGKTRIIAETGAGQHGVATATVCALMNMQCEVFMGKTDVERQHINVEKMKMLGAEVIPVTSGNMTLKDATNEAIRDWCCHPADTFYIIGSTVGPHPYPDMVARLQSVISEEIKKQLEEQEGRNYPDYLIACVGGGSNAAGTIYHYIDDERVKIILGEAGGKGIETGFSAATIQLGKMGIIHGAQTLVMQNEDGQIEEPYSISAGLDYPGIGPMHANLAKQQRALVLAINDDEAIRAAYELTRLEGIIPALESAHALGALQKMRFKPEDIVVLTVSGRGDKDMETYLKVKNTLEHHH…	1598	90-80%
Elegen	ATGAACAGCCTGCCGAACAGCTTTCGTAGCGGCCCGGATGATCGTGGCCATTTTGGCATTTTTGGCGGCCGTTATGTGGCGGAAACCCTGATGCCGCTGATTCTGGATCTGGAAAAGGCGTATCGTGATGCGAAGGCGGATCCGGCGTTTCAGGCGGAATTTGATAACCTGCTGGAACATTATTGCGGCCGTCCGAACCCGCTGTATTTTGCGGAACGTCTGACCGAAGAACTGGGCGGCGCGAAGATTTATTTTAAGCGTGATGAACTGAACCATACCGGCAGCCATAAGATTAACAACTGCCTGGGCCAGATTCTGCTGGCGAAGCGTATGGGCAAGACCCGTATTATTGCGGAAACCGGCGCGGGCCAGCATGGCGTGGCGACCGCGACCGTGTGC…	MNSLPNSFRSGPDDRGHFGIFGGRYVAETLMPLILDLEKAYRDAKADPAFQAEFDNLLEHYCGRPNPLYFAERLTEELGGAKIYFKRDELNHTGSHKINNCLGQILLAKRMGKTRIIAETGAGQHGVATATVCARFGFPCVVYMGATDVERQAPNVFRMKLLGAEVRPVTAGAGTLKDAMNEALRDWVTNVEDTYYLIGTAAGPHPYPEMVRDFQSVIGTETREQILQAEGRLPDLLVAAVGGGSNAIGLFHPFLDDRSVKIVGVEAGGKGLDGDEHCASLTAGSPGVLHGNRTYLLQDDDGQINEGHSISAGLDYPGIGPEHSWLKETGRVEYVPVMDAEALEAFQLLTRLEGIIPALEPAHALAHVIKLAPTMDKDQIIVMNLCGRGDKDVHTVGKI…	3308	90-80%
Elegen	ATGACCCAGCTGCCGGATGAATATGGCCGTTTTGGCCCGTTTGGCGGCCGTTATGTGCCGGAAACCCTGATGAACGCGCTGATTGAACTGGAAGAAAGCTATCGTAAGTATAGCCAGGATGAAGCGTTTAACGCGGAACTGAACGATCTGCTGAAGAACTATAGCGGCCGTCCGACCCCGCTGTATTATGCGGAACGTCTGAGCAAGCATCTGGGCGAAGCGAAGATTTATCTGAAGCGTGAAGATCTGAACCATACCGGCGCGCATAAGATTAACAACGCGCTGGCGCAGGGCCTGCTGGCGAAGAAGATGGGCAAGCAGAAGGTGATTGCGGAAACCGGCGCGGGCCAGCATGGCGTGGCGACCGCGACCGTGGCGGCGCTGCTGGGCCTGGAATGC…	MTQLPDEYGRFGPFGGRYVPETLMNALIELEESYRKYSQDEAFNAELNDLLKNYSGRPTPLYYAERLSKHLGEAKIYLKREDLNHTGAHKINNALAQGLLAKKMGKQKVIAETGAGQHGVATATVAALLGLECKVFMGEEDTKRQQLNVFRMRLLGAEVVPVTSGTRTLKDAGNEALRYWVSNVEDTFYILGSAVGPHPYPMMVRNFQRVIGDETRRQILEAEGRLPDVLVAAVGGGSNAIGMFYPFIKDQTVAMVGVEAAGKGLDTEFHAATMSKGTHGVFQGSMSYLLQDEHGQVTEAHSISAGLDYPGVGPEHSYLKDIERAHYVPITDVEALDALQLLCRTEGIIPALESAHAVAQVVKLAPTLTAEDIIVMNLSGRGDKDVESIMKYLQDELAS…	3599	90-80%
Elegen	ATGAGCTATAACGTGAACGAAAAGGGCTATTATGGCGAATTTGGCGGCGCGTTTATTCCGGAAATGCTGTATCCGAACGTGGCGGAACTGCGTCAGAACTATCTGAAGATTACCGCGGAACCGGAATTTCAGGCGGAATTTAACCAGCTGCTGAAGGATTATGTGGGCCGTCCGAGCCCGCTGTATTTTGCGAAGCGTCTGAGCGAACAGTATAAGACCAAGATTTATCTGAAGCGTGAAGATCTGAACCATACCGGCGCGCATAAGGTGAACAACACCATTGGCCAGATTCTGATGGCGAAGCGTCTGGGCAAGACCCGTATTATTGCGGAAACCGGCGCGGGCCAGCATGGCGTGGCGACCGCGACCGTGTGCGCGCTGATGGGCCTGGAATGCATT…	MSYNVNEKGYYGEFGGAFIPEMLYPNVAELRQNYLKITAEPEFQAEFNQLLKDYVGRPSPLYFAKRLSEQYKTKIYLKREDLNHTGAHKVNNTIGQILMAKRLGKTRIIAETGAGQHGVATATVCALMGLECIVFMGEIDIKRQAPNVARMKMLGAEVRPALSGSKTLKDATNEAIRDWINNPVDTHYIIGSAIGPHPYPDMVTRFQSVISEEIKWQLKEKEGRENPDYVVACIGGGSNAAGAYYHFLDEPEVGIIAVEAAGKGVDSGESAATSALGKVGVIHGSKTLLMQTKDGQITEPYSISAGLDYPGVGPMHAHLFHAGRGEFISITDDDAMKAGLELASLEGIIPAIETSHALAIFENKKFKPDDVVVVNLSGRGDKDLQNYIDYFKLLEHHHH…	2204	90-80%
Elegen	ATGACCAACGATCTGCCGAACAGCTTTCGTAGCGGCCCGGATGAACGTGGCCATTTTGGCATTTTTGGCGGCCGTTTTGTGGCGGAAACCCTGATGCCGCTGATTCTGGATCTGGAAAAGGCGTATGCGGATGCGAAGGCGGATCCGAGCTTTCAGAAGGAAATGGATGGCTATCTGAAGGATTATGTGGGCCGTCCGAGCCCGCTGTATTTTGCGGAACGTCTGACCGAACATCTGGGCGGCGCGAAGATTTATTTTAAGCGTGAAGAACTGAACCATACCGGCAGCCATAAGGTGAACAACGTGCTGGGCCAGATTATGATGGCGCGTCGTATGGGCAAGAAGCGTATTATTGCGGAAACCGGCGCGGGCCAGCATGGCGTGGCGACCGCGACCATG…	MTNDLPNSFRSGPDERGHFGIFGGRFVAETLMPLILDLEKAYADAKADPSFQKEMDGYLKDYVGRPSPLYFAERLTEHLGGAKIYFKREELNHTGSHKVNNVLGQIMMARRMGKKRIIAETGAGQHGVATATMCARFGLECVVYMGATDVERQQPNVFRMELLGAKVIPVQAGARTLKDAMNEALRDWVTNVRDTFYCIGTVAGPHPYPMMVRDFQSVIGNETKQQMKQAEGRLPDSLIACIGGGSNAMGLFHPFLDDPSVEIYGVEAAGHGLTQLHAASIAGGRPGVLHGNRTYLLMDEDGQIQEAHSISAGLDYPGIGPEHAWLHDIGRVNYLSATDDEALEAVLLTCRTEGIIPALETAHAIAKVMEIAPTAGKDHLMVVNLSGRGDKDMPQVGDL…	3644	90-80%
Elegen	ATGAACTATAACGTGAACGAAAAGGGCTATTATGGCGATTTTGGCGGCGCGTTTATTCCGGAAATGCTGTATCCGAACGTGGAAGAACTGCGTCAGAACTATCTGAAGATTATGCAGGAACCGGAATTTCAGAAGGAATTTAAGCAGCTGCTGAAGGATTATGTGGGCCGTCCGAGCCCGCTGTATTATGCGAAGCGTTTTAGCGAAAAGTATAACACCAAGGTGTATCTGAAGCGTGAAGATCTGTGCCATACCGGCGCGCATAAGGTGAACAACACCATTGGCCAGATTCTGATGGCGAAGCGTCTGGGCAAGAACCGTATTATTGCGGAAACCGGCGCGGGCCAGCATGGCGTGGCGACCGCGACCGTGTGCGCGCTGATGGGCATTGAATGCGTG…	MNYNVNEKGYYGDFGGAFIPEMLYPNVEELRQNYLKIMQEPEFQKEFKQLLKDYVGRPSPLYYAKRFSEKYNTKVYLKREDLCHTGAHKVNNTIGQILMAKRLGKNRIIAETGAGQHGVATATVCALMGIECVVYMGEIDIKRQAPNVARMKMLGAKVVPAISGSKTLKDATNEAIRDWINNPVDTHYIIGSVVGPHPYPDMVARFQSVISEEIQTQLLEQEGRENPDYVVACVGGGSNAAGAFYHYLDIPEVGLVAVEAAGKGIDSGESAATSVLGKEGIIHGSKTLLMQTADGQITEPYSISAGLDYPGVGPMHAHLFRSGRGEFISVTDEAAMTAGLELSQLEGIIPAIETSHALAIFNDRKFKKDDVIVINLSGRGDKDLETYIKYLDVMDLEHH…	3195	90-80%
Elegen	ATGACCAAGCCGTTTCCGGTGAGCGATTATTATGCGGGCCCGGATGCGCGTGGCCATTTTGGCCCGTATGGCGGCATTTTTGTGGCGGAAACCCTGATTGGCCCGCTGCGTGAACTGAGCGAAGCGTATGAAGCGGTGCGTGCGGATGATGCGTTTATTGCGGAATATCGTAAGGATCTGAAGCATTATGTGGGCCGTCCGAGCCCGATTTATCATGCGGAACGTCTGAGCCGTGAAGTGGGCGGCGCGCGTATTTTTCTGAAGCGTGAAGATCTGAACCATACCGGCGCGCATAAGATTAACAACACCATTGGCCAGGCGCTGCTGGCGAGCCGTATGGGCAAGAAGCGTCTGATTGCGGAAACCGGCGCGGGCCAGCATGGCGTGGCGAGCGCGACC…	MTKPFPVSDYYAGPDARGHFGPYGGIFVAETLIGPLRELSEAYEAVRADDAFIAEYRKDLKHYVGRPSPIYHAERLSREVGGARIFLKREDLNHTGAHKINNTIGQALLASRMGKKRLIAETGAGQHGVASATVAARLGMECVVYMGATDIERQKINVYRMKLLGARVVPVTSGSATLKDALNEAMRDWVTNVQDTFYIIGTVAGPDPYPRMVRDFNAIVGREAREQMLAEYGRLPDAITACVGGGSNAIGLFHAFLNDPSVRIVGAEAAGDGIDTGRHAASMAAGRPGVLHGNRTYVICDDDGQIIETHSISAGLDYPGVGPEHAFLKDSGRAEYVGITDDEAMAAFHQLAHTEGILAALESSHAIAQAIKLARELPKDGLVLCNLSGRGDKDVHTIA…	379	90-80%
Elegen	ATGGGCGATATTAGCGGCCTGCCGAACACCAGCGCGGCGCTGGCGGAACCGACCAGCCATGATCCGGATGCGCGTGGCCATTTTGGCGCGTATGGCGGCCGTCTGGTGCCGGAAGCGCTGATGGCGGTGATTGAAGAAGTGACCGCGGCGTATGAAAAGGCGCGTAGCGATCAGACCTTTCTGGATGAACTGGATAACCTGCAGACCCATTATAGCGGCCGTCCGAGCCCGCTGTATTTTGCGGAACGTCTGACCCGTCAGGTGGGCGGCGCGCGTATTCTGCTGAAGCGTGAAGATCTGAACCATACCGGCAGCCATAAGATTAACAACGTGCTGGGCCAGGGCCTGCTGGCGCGTCAGATGGGCAAGACCCGTGTGATTGCGGAAACCGGCGCGGGC…	MGDISGLPNTSAALAEPTSHDPDARGHFGAYGGRLVPEALMAVIEEVTAAYEKARSDQTFLDELDNLQTHYSGRPSPLYFAERLTRQVGGARILLKREDLNHTGSHKINNVLGQGLLARQMGKTRVIAETGAGQHGVATATVCALLGLECVIYMGAVDVARQALNVARMRLLGTSVVAVDNGSATLKDAINEAFRDWVAHADNTYYCFGTAAGPHPFPLMVRDFQRVIGLETRVQIQEQAGRLPDVVTACVGGGSNAIGIFHAFIDDPDVRLVGYEAAGDGVETGRHAATFAGGSPGAFQGSYSYLLQDEDGQTIESHSISAGLDYPGVGPEHALLKETGRARYEPITDTEAMDALSLLSRTEGIIPAIESAHAVAGALKLGVELGPGAVIVVNLSGRG…	817	90-80%
Elegen	ATGAACTATAACGCGGATGAAAAGGGCTATTATGGCGAATTTGGCGGCGCGTATATTCCGGAAATGCTGTATCCGAACGTGGAAGAACTGCGTCAGAACTATCTGAAGGTGATGCAGGAACCGGATTTTAAGGCGGAATTTAACCAGCTGCTGAAGGATTATGTGGGCCGTCCGAGCCCGCTGTATTTTGCGAAGCGTCTGAGCGAAAAGCATAACACCAAGGTGTATCTGAAGCGTGAAGATCTGAACCATACCGGCGCGCATAAGGTGAACAACACCATTGGCCAGATTCTGGTGGCGAAGCGTCTGGGCAAGACCCGTATTATTGCGGAAACCGGCGCGGGCCAGCATGGCGTGGCGACCGCGACCGTGTGCGCGCTGATGGGCATTGAATGCATT…	MNYNADEKGYYGEFGGAYIPEMLYPNVEELRQNYLKVMQEPDFKAEFNQLLKDYVGRPSPLYFAKRLSEKHNTKVYLKREDLNHTGAHKVNNTIGQILVAKRLGKTRIIAETGAGQHGVATATVCALMGIECIVYMGEIDIARQAPNVARMKMLGAEVRPALSGSRTLKDATNEAIRDWINNPMDTHYIIGSVVGPHPYPDMVARFQSVISEEIKWQLKEQEGRENPDYVVACIGGGSNAAGAFYHYLDTPEVGIIAVEAAGKGIHSGESAATSALGKVGIIHGSKTMLMQTHDGQITEPYSISAGLDYPGIGPMHAHLFASGRAQFYSITDDDAMQSGLCLAKIEGIIPAIESSHALAILEKRQFKPDDVVVINLSGRGDKDLQNYIEYFDLALEHHH…	1800	90-80%
Elegen	ATGAACGCGCCGAACAGCTTTCGTGCGCAGCCGGATGAACGTGGCCATTTTGGCGATTATGGCGGCCGTTATGTGGCGGAAACCCTGATGCCGCTGATTCTGGATCTGGAACGTGAATATCGTGCGGCGAAGGCGGATCCGGCGTTTGCGGCGGAATTTGATGATCTGCTGGAACATTATGTGGGCCGTCCGAGCCCGCTGTATTATGCGGAACGTCTGACCGAAGCGCTGGGCGGCGCGCAGATTTGGTTTAAGCGTGATGAACTGAACCATACCGGCGCGCATAAGATTAACAACTGCATTGGCCAGATTCTGCTGGCGATTCGTATGGGCAAGACCCGTATTATTGCGGAAACCGGCGCGGGCCAGCATGGCGTGGCGACCGCGACCGTGTGCGCG…	MNAPNSFRAQPDERGHFGDYGGRYVAETLMPLILDLEREYRAAKADPAFAAEFDDLLEHYVGRPSPLYYAERLTEALGGAQIWFKRDELNHTGAHKINNCIGQILLAIRMGKTRIIAETGAGQHGVATATVCARFGLPCVIYMGSADVARQSPNVFRMKLLGAEIVPVTAGRGTLKDAMNEALRDWVTNVDNTFYIIGTAAGPHPYPELVRDFQSVIGREAREQMLERTGRLPDLAVACIGGGSNALGLFHPFLDDDGVKIYGVEAAGHGLDGNEHAASLLGGIPGVLHGNKTYLLQDDDGQITEGHSISAGLDYPGIGPEHAWLKDTGRVEYTAVTDDEALDAFQVLCRTEGIIPALEPSHALAAVARIAPDMDKDQIILANLCGRGDKDIFTVADKL…	815	90-80%
Elegen	ATGGATGATCTGTTTAACAGCTTTATGAACGGCCCGGATGAAAAGGGCCGTTTTGGCATTTATGGCGGCCGTTTTGTGAGCGAAACCCTGATGCCGCTGATTCTGAGCCTGGAAGAAGAATATGAAAAGGCGAAGACCGATCCGGATTTTTGGGCGGAAATGGATCATCTGTGGAAGCATTATGTGGGCCGTCCGAGCCCGCTGTATCATGCGGAACGTATGAGCGATGAACTGGGCGGCGCGAAGATTTATATGAAGCGTGATGAACTGAACCATACCGGCGCGCATAAGATTAACAACGTGCTGGGCCAGATTATTCTGGCGCGTCGTATGGGCAAGACCCGTATTATTGCGGAAACCGGCGCGGGCCAGCATGGCGTGGCGAGCGCGACCGTGTGC…	MDDLFNSFMNGPDEKGRFGIYGGRFVSETLMPLILSLEEEYEKAKTDPDFWAEMDHLWKHYVGRPSPLYHAERMSDELGGAKIYMKRDELNHTGAHKINNVLGQIILARRMGKTRIIAETGAGQHGVASATVCAKYGLQCVVYMGSHDVTRQAPNVFRMKLLGAEVVPVTSGRGTLKDAMNDALRDWVTNVRDTFYCIGTVAGPHPYPAMVRDFQAIIGKEAREQIAGEEGRLPDAIVAAIGGGSNAMGLFYPFLDDESVNIIGVEAGGKGVNEKMEHCASLTGGRPGVLHGNRTYLLQDDDGQILEGFSISAGLDYPGIGPEHAWLHDVGRAEYVSITDKEALEAFQLCCKLEGIIPALESSHALGHVIKIAGDLPRDHIIVMNMCGRGDKDIFAVAR…	952	90-80%
Elegen	ATGACCAAGAAGTATTATGTGGATGAACAGGGCTTTTTTGGCCAGTTTGGCGGCGCGTATGTGCCGGAAATTCTGTATAAGTGCGTGCATGATCTGCAGGAAAACTATCTGAAGATTCTGGAAAGCGATGAATTTAAGACCGAATATCATCAGCTGCTGCGTGATTATGTGGGCCGTCCGAGCCCGCTGTATTATGCGAAGCGTATGAGCGAAAAGTATGGCTGCCAGCTGTATCTGAAGCGTGAAGATCTGAACCATACCGGCGCGCATAAGATTAACAACACCATTGGCCAGATTCTGCTGGCGAAGAAGATGGGCAAGACCCGTATTATTGCGGAAACCGGCGCGGGCCAGCATGGCGTGGCGACCGCGACCGTGTGCGCGCTGATGAACATGCAG…	MTKKYYVDEQGFFGQFGGAYVPEILYKCVHDLQENYLKILESDEFKTEYHQLLRDYVGRPSPLYYAKRMSEKYGCQLYLKREDLNHTGAHKINNTIGQILLAKKMGKTRIIAETGAGQHGVATATVCALMNMQCEIFMGATDVERQHTNVERMRMLGAEVHPVRTGNMTLSDACSEAIRDWCCHPKDTFYIVGSTMGPHPYPDIVARMQSIISKEIKQQLQEKIGRDYPDYLIACVGGGSNAAGTIYHYIDDERVNIVLAEAGGHGIDTDHTAATIHCGTEGILHGSRILVMQTDDGQIEEAFTISAGLDYPGIGPMHADLATRGRTQILAVNDDEAIYAGYELTRMEGIIPAIESAHAIAALKKMTFKKDDVVVLTVSGRGDKDVETYLKNKQMAKEY…	3348	90-80%
Elegen	ATGAGCTATCTGGTGGATAACCAGGGCTTTTATGGCGAATTTGGCGGCGCGTATGTGCCGGAAATTCTGTATAAGTGCGTGCATGATCTGCAGAACGCGTATCTGCCGATTATTGAAAGCGAAGAATTTAAGCGTGAATATGAACAGCTGCTGCGTGATTATGTGGGCCGTCCGAGCCCGCTGTATTATGCGCATCGTATGAGCGAACGTTATGGCTGCCGTCTGTATCTGAAGCGTGAAGATCTGAACCATACCGGCGCGCATAAGATTAACAACACCATTGGCCAGATTCTGCTGGCGAAGAAGATGGGCAAGACCCGTATTATTGCGGAAACCGGCGCGGGCCAGCATGGCGTGGCGACCGCGACCGTGTGCGCGCTGATGGATATGAAGTGCGAA…	MSYLVDNQGFYGEFGGAYVPEILYKCVHDLQNAYLPIIESEEFKREYEQLLRDYVGRPSPLYYAHRMSERYGCRLYLKREDLNHTGAHKINNTIGQILLAKKMGKTRIIAETGAGQHGVATATVCALMDMKCEVFMGATDVERQHTNVERMKMLGAEVHPVRTGNMTLSDACSQAIRDWCCHPEDTYYLVGSTMGPHPYPDIVAKMQSVISEEIKWQLQEKVGRDYPDYLIACVGGGSNAAGTIYHYIDDERVKIYLAEAGGHGVDTDYTAATMHCGSEGIIHGARTLVMQNDDGQIKEAFTISAGLDYPGIGPMHANMAQQGRTQVLAINDDEAIAAGYELTRMEGIIPAIESAHAIAALKKMHFKKDDVVVLTVSGRGDKDVETYLNNKQMAKEYGE…	2200	90-80%
Elegen	ATGACCCAGTATCCGACCAAGACCGGCTTTTATGGCAGCTTTGGCGGCAAGTTTGTGCCGGAAACCCTGATGTATGCGGTGAAGCAGCTGGAAGAAGTGTATCGTGAAGCGCAGACCGATGCGAGCTTTCAGGTGGAACTGCAGGAATATCTGCAGGAATATGTGGGCCGTGAAACCCCGCTGTATCATGCGCAGCGTCTGAGCCAGCATCTGGGCGGCGCGAAGATTTATCTGAAGCGTGAAGATCTGAACCATACCGGCGCGCATAAGATTAACAACGCGCTGGGCCAGGTGCTGCTGGCGAAGCGTATGGGCAAGAAGAAGGTGGTGGCGGAAACCGGCGCGGGCCAGCATGGCGTGGCGACCGCGACCGCGGCGGCGCTGTTTGGCATGGAATGC…	MTQYPTKTGFYGSFGGKFVPETLMYAVKQLEEVYREAQTDASFQVELQEYLQEYVGRETPLYHAQRLSQHLGGAKIYLKREDLNHTGAHKINNALGQVLLAKRMGKKKVVAETGAGQHGVATATAAALFGMECTIFMGAVDVQRQSLNVFRMELLGAKVVSVTDGSGLLKDAVNAALRYWVTNVEDTHYVMGSVLGPHPFPEIVRDFQSVIGSEARRQILEKEGRLPTAVVACVGGGSNAMGMFYPFINDQTVALYGVEAAGKGVDTPYHAATMTKGSIGVLHGTMTYLLQDEDGQVIEPHSISAGLDYPGVGPEHAYLKESGRATYAPITDEEALDAFKLLSQVEGIIPALESAHAVAYAVKLAPTMKREEIIIVCLSGRGDKDVQQIKDRLKDAKLE…	2889	90-80%
Elegen	ATGCAGAACTATAACCTGCCGGATAAGAACGGCCATTTTGGCCCGTATGGCGGCGTGTTTGTGGCGGAAACCCTGATTCATGCGCTGGATGAACTGAAGAACGCGTATGAACATTATCGTAAGGATCCGGAATTTATTGCGGAATATGAATATGAACTGAAGCATTATGTGGGCCGTCCGAGCCCGGTGTATCATGCGCAGCGTTGGAGCGAACTGCTGGGCGGCGCGCAGATTTATCTGAAGCGTGAAGATCTGAACCATACCGGCGCGCATAAGGTGAACAACACCATTGGCCAGGCGCTGCTGGCGCGTCATATGGGCAAGCCGCGTGTGATTGCGGAAACCGGCGCGGGCCAGCATGGCGTGGCGACCGCGACCATTGCGGCGCGTTATGGCATG…	MQNYNLPDKNGHFGPYGGVFVAETLIHALDELKNAYEHYRKDPEFIAEYEYELKHYVGRPSPVYHAQRWSELLGGAQIYLKREDLNHTGAHKVNNTIGQALLARHMGKPRVIAETGAGQHGVATATIAARYGMECVVYMGSEDVRRQAANVYRMKLLGASVVPVESGSRTLKDALNEAMRDWVTNVENTFYIIGTVAGPHPYPMMVRDFQRVIGDECKVQMPEMTGRQPDAVIACVGGGSNAMGIFYPYIDVPGVRLIGVEAAGLGLSSGKHSASLVAGTPGVLHGNRTYLLQDENGQIIETHSISAGLDYPGVGPEHAWLKDTQRAEYVGITDDEALAAFHDLCRYEGIIPALESSHALAYAAKLAPTLPKDKILLVNLSGRGDKDMHTVAERSGIQF…	1617	90-80%
Elegen	ATGACCGATAGCAAGGGCCGTTTTGGCGCGCATGGCGGCCAGTATATTAGCGAAACCCTGATGAACGCGGTGAACGAACTGGAAGAAGCGTATAACTATTATAAGGATGATCCGGAATTTCAGAAGGAACTGAACGATCTGCTGAAGAACTATGCGGGCCGTCCGAGCCGTCTGTATGAAGCGGCGCATATGACCAAGGATCTGGGCGGCGCGAAGATTTATCTGAAGCGTGAAGATCTGAACCATACCGGCGCGCATAAGATTAACAACGTGCTGGGCCAGGCGCTGCTGGCGAAGAAGATGGGCAAGACCCGTCTGATTGCGGAAACCGGCGCGGGCCAGCATGGCGTGGCGACCGCGACCGCGGCGGCGCTGATGGGCATGGAATGCGAAGTGTAT…	MTDSKGRFGAHGGQYISETLMNAVNELEEAYNYYKDDPEFQKELNDLLKNYAGRPSRLYEAAHMTKDLGGAKIYLKREDLNHTGAHKINNVLGQALLAKKMGKTRLIAETGAGQHGVATATAAALMGMECEVYMGEEDTIRQALNVYRMKLLGAKVHEVTTGTATLKDAVSETMREWTSRIDDTHYCLGSVMGPHPFPTIVRDFQAVISKEIKEQLMEKEGRLPDAVIACVGGGSNAIGSFYNFIEDKSVRLIGCEAAGRGIDTFETAATINTGRLGIFHGMKSYFCQDEYGQIAPVYSISAGLDYPGVGPEHAYLHDTGRAEYVPITDDEAVEAFEYLARTEGIIPAIESAHAVAHARKIAPSMGRDQIIVITISGRGDKDCAAIARYRGEDIHELEH…	3511	90-80%
Elegen	ATGAGCCTGCTGGATGCGTATTTTGGCGAATTTGGCGGCCAGTTTGTGCCGCAGATTCTGGTGCCGGCGCTGAACCAGCTGGAAGAAGCGTTTGTGAGCGCGCAGAGCGATCCGGAATTTCAGCGTACCTTTATGCGTCTGCTGAAGGAATATGCGGGCCGTCCGACCGCGCTGACCCTGTGCCGTAACCTGACCAAGGGCACCCGTGCGAAGCTGTATCTGAAGCGTGAAGATCTGCTGCATGGCGGCGCGCATAAGACCAACCAGGTGCTGGGCCAGGCGCTGCTGGCGAAGCGTATGGGCAAGACCGAAATTATTGCGGAAACCGGCGCGGGCCAGCATGGCGTGGCGACCGCGCTGGCGTGCGCGCTGCTGGGCCTGAAGTGCCGTGTGTATATG…	MSLLDAYFGEFGGQFVPQILVPALNQLEEAFVSAQSDPEFQRTFMRLLKEYAGRPTALTLCRNLTKGTRAKLYLKREDLLHGGAHKTNQVLGQALLAKRMGKTEIIAETGAGQHGVATALACALLGLKCRVYMGAKDVERQSPNVFRMRLMGAEVIPVHSGSATLKDACNEALRDWSGSYEKAHYLLGTAAGPHPFPTIVREFQRMIGEETKAQILEKEGRLPDAVIACVGGGSNAIGMFADFIDDAEVRLIGVEPAGLGIETGQHGAPLHGGTVGIYFGMRSPMMQTSEGQVEESYSISAGLDFPSVGPQHAYLNSTGRAEYVSITDDEALDAFKTLARKEGIIPALESSHALAHALKMIRQNPEKEQLLVVNLSGRGDKDIFTVHDILTAQGEILEH…	1040	90-80%
Elegen	ATGACCAAGCTGGATGCGTATTTTGGCGAATTTGGCGGCATGTTTGTGCCGCAGATTCTGGTGCCGGCGCTGGAACAGCTGGAACAGGCGTTTATTGATGCGCAGAGCGATCCGGAATTTCAGGCGGAATTTGCGGATCTGCTGAAGAACTATGCGGGCCGTCCGACCGCGCTGACCCTGTGCAAGAACCTGACCGCGGGCACCAAGACCAAGCTGTATCTGAAGCGTGAAGATCTGCTGCATGGCGGCGCGCATAAGACCAACCAGGTGCTGGGCCAGGCGCTGCTGGCGAAGCGTATGGGCAAGAAGGAAATTATTGCGGAAACCGGCGCGGGCCAGCATGGCGTGGCGACCGCGCTGGCGTGCGCGCTGCTGGGCCTGAAGTGCCGTGTGTATATG…	MTKLDAYFGEFGGMFVPQILVPALEQLEQAFIDAQSDPEFQAEFADLLKNYAGRPTALTLCKNLTAGTKTKLYLKREDLLHGGAHKTNQVLGQALLAKRMGKKEIIAETGAGQHGVATALACALLGLKCRVYMGAKDVERQSPNVFRMRLMGAEVIPVHSGSSTLKDACNEALRDWSGSYENAHYLLGTAAGPHPFPTIVREFQRMIGEETKAQIMQQEGRLPDAVVACVGGGSNAIGMFAEFIDEESVGLIGVEPAGHGIETGQHGAPLKHGKVGIYFGMKSPMMQTDEGQIEESYSISAGLDFPSVGPQHAHLNSIGRAEYVSITDDEALNAFKLLCRKEGIIPALESSHALAYALKMAEQDPDKEQILVVNLSGRGDKDIFTVHDILQAQGEILEH…	3495	90-80%
Elegen	ATGAAGCTGGATCCGTATTTTGGCGAATTTGGCGGCCAGTATGTGCCGGAAATTCTGATTCCGGCGCTGAACCAGCTGGAAGAAGCGTTTATTGAAGCGCAGAACGATCCGGCGTTTCATCAGGAACTGGCGGATCTGCTGCAGAACTATGCGGGCCGTCCGACCCCGCTGACCCTGTGCCGTAACCTGACCGAAGGCACCAAGATTAAGATTTATCTGAAGCGTGAAGATCTGCTGCATGGCGGCGCGCATAAGACCAACCAGGTGCTGGGCCAGGCGCTGCTGCCGAAGCGTATGGGCAAGACCGAAATTATTGCGGAAACCGGCGCGGGCCAGCATGGCGTGGCGACCGCGCTGGCGTGCGCGCTGCTGGGCCTGAAGTGCCGTATTTATATGGGC…	MKLDPYFGEFGGQYVPEILIPALNQLEEAFIEAQNDPAFHQELADLLQNYAGRPTPLTLCRNLTEGTKIKIYLKREDLLHGGAHKTNQVLGQALLPKRMGKTEIIAETGAGQHGVATALACALLGLKCRIYMGAKDVERQSPNVFRMRLMGAEVIPVTSGSATLKDACNEALRDWSGSYEKAHYLLGTAAGPHPYPTIVREFQRMIGEEARQQILDKEGRLPDAVIACIGGGSNAIGMFADFIPETSVRLIGVEPAGLGIETGKHGAPLKHGRTGIYFGMKSPMMQTEEGQIEESYSISAGLDFPSVGPQHAHLNSIGRADYVSITDDEALTAFQNLARNEGIIPALESSHALAHALKMIQADPDKEQLLVVNLSGRGDKDIFTVHDILKARGEILEHH…	3769	90-80%
Elegen	ATGCAGAACTTTAGCGTGGATAAGAGCGGCTTTTATGGCGAATTTGGCGGCGCGTATATTCCGGAAATTCTGCATCGTTGCGTGACCGAACTGCAGGATGCGTATCTGCGTATTCTGGAAAGCGAAAGCTTTAAGAAGGATTTTGATCAGCTGCTGCGTGATTATGTGGGCCGTCCGAGCCCGCTGTATTGGAGCGGCTATCTGAGCGGCAAGCATGGCTGCAGCATTTATCTGAAGCGTGAAGATCTGAACCATACCGGCGCGCATAAGATTAACAACACCGTGGGCCAGATTCTGGTGGCGAAGCGTCTGGGCAAGACCCGTATTATTGCGGAAACCGGCGCGGGCCAGCATGGCGTGGCGACCGCGACCGTGTGCGCGCTGATGCAGATGGAATGC…	MQNFSVDKSGFYGEFGGAYIPEILHRCVTELQDAYLRILESESFKKDFDQLLRDYVGRPSPLYWSGYLSGKHGCSIYLKREDLNHTGAHKINNTVGQILVAKRLGKTRIIAETGAGQHGVATATVCALMQMECIVYMGKTVVERQAINVKKMQMLGATVVPVTSGNMTLKDNANEAIRDWCSNPTDTHYIIGSTVGPHPYPDMVARLQSVISEEIRKQLMEKENRAVPDYLFACVGGGSNASGTIYHFIDDERVRIVLAEAGGKGVDSGETAATIHAGRLGIVHGSKTLVMQSEDGQIEEPYSISAGLDYPGIGPMHAHLATSGRAKVIAINDDEALRAAYELTRMEGIIPALESAHAIAALDKIAFKPDDVVVLTISGRGDKDLDTYLNLKDSFKNLE…	1529	90-80%
Elegen	ATGGGCGATCTGCCGAACAGCTTTATGACCGGCCCGGATGAAAACGGCCGTTTTGGCATTTTTGGCGGCCGTTTTGTGAGCGAAACCCTGATGCCGCTGATTCTGGAACTGGAAGAACAGTATGAACATGCGAAGACCGATCAGAGCTTTTGGGATCAGATGGATGATCTGTGGAAGAACTATGTGGGCCGTCCGAGCCCGCTGTATTATGCGAGCCGTATGACCGAAGAACTGGGCGGCGCGAAGATTTATCTGAAGCGTGATGAACTGAACCATACCGGCGCGCATAAGATTAACAACGTGCTGGGCCAGATTCTGCTGGCGCGTCGTATGGGCAAGACCCGTATTATTGCGGAAACCGGCGCGGGCCAGCATGGCGTGGCGACCGCGACCGTGTGC…	MGDLPNSFMTGPDENGRFGIFGGRFVSETLMPLILELEEQYEHAKTDQSFWDQMDDLWKNYVGRPSPLYYASRMTEELGGAKIYLKRDELNHTGAHKINNVLGQILLARRMGKTRIIAETGAGQHGVATATVCAKFGLKCIVYMGATDVERQAPNVFRMRLLGAEVVPVTSGRGTLKDAMNDALRDWVTNVRDTFYCIGTAAGPHPYPAMVRDFQSIIGTEAKAQMEEREGRLPDSIIAAIGGGSNAMGLFYPFLDDADVGIIGVEAAGKGLTGEMEHCASLTGGRPGVLHGNRTYLLQDDDGQILEGFSISAGLDYPGIGPEHAWLHEIGRVKYVSITDKEALDAFQLSCSLEGIIPALEPSHALAHVMKIAPELPKDHLICMNMCGRGDKDIFTVAK…	3458	90-80%
Elegen	ATGAGCAAGGATACCGCGTATCGTCAGCCGGATGCGCGTGGCCATTTTGGCCCGTATGGCGGCGTGTTTGTGAGCGAAACCCTGACCCATGCGCTGGATGAACTGCGTGCGGCGTATGAAAAGTATCGTGTGGATCCGGCGTTTATTGCGGAATTTCGTTATGAACTGAAGCATTTTGTGGGCCGTCCGAGCCCGGTGTATCATGCGGCGCGTTGGAGCCGTGAACTGGGCGGCGCGCAGATTTGGTTTAAGCGTGAAGATCTGAACCATACCGGCGCGCATAAGGTGAACAACTGCATTGGCCAGGCGCTGCTGGCGCGTCATATGGGCAAGCCGCGTGTGATTGCGGAAACCGGCGCGGGCCAGCATGGCGTGGCGACCGCGACCGTGGCGGCGCGT…	MSKDTAYRQPDARGHFGPYGGVFVSETLTHALDELRAAYEKYRVDPAFIAEFRYELKHFVGRPSPVYHAARWSRELGGAQIWFKREDLNHTGAHKVNNCIGQALLARHMGKPRVIAETGAGQHGVATATVAARYGMECVVYMGSEDVRRQASNVYRMKLLGATVVPVESGSRTLKDALNEAMRDWVTNIENTFYIIGTVAGPHPYPMMVRDFQTVIGNECLVQMPELAGRQPDYVLACVGGGSNAMGIFHPYIPHENVRLIGVEAAGEGLDTGKHSASLTAGSPGVLHGNRTYLLQDANGQIIETHSVSAGLDYPGVGPEHAWLKDSGRAEYVTITDTEALKAFHDCCRIEGIMPALESSHAIAHAVKLAPTLPKDKILLVNLSGRGDKDMHTVAERSG…	3547	90-80%
Elegen	ATGTATCAGGAACCGAACAAGGCGGGCTTTTATGGCGAATATGGCGGCAAGTTTGTGCCGGAAACCCTGATGTATGCGCTGGAAGAACTGGAAGAAACCTATGAAGCGATTAGCGAAGATGAAGCGTTTCAGGAAGAACTGAACTATTATCTGCATCAGTATGTGGGCCGTGAAAACCCGCTGTATTATGCGGAACGTCTGACCAAGCATGTGGGCGGCGCGAAGATTTATCTGAAGCGTGAAGATCTGAACCATACCGGCGCGCATAAGATTAACAACGCGCTGGGCCAGGCGCTGCTGGCGAAGCGTATGGGCAAGAGCAAGCTGGTGGCGGAAACCGGCGCGGGCCAGCATGGCGTGGCGACCGCGACCGCGGCGGCGCTGCTGGGCCTGGAATGC…	MYQEPNKAGFYGEYGGKFVPETLMYALEELEETYEAISEDEAFQEELNYYLHQYVGRENPLYYAERLTKHVGGAKIYLKREDLNHTGAHKINNALGQALLAKRMGKSKLVAETGAGQHGVATATAAALLGLECTVFMGEEDVKRQALNVFRMELLGATVHAVTEGSRTLKDAVNAALRYWVANVEDTHYVMGSVLGPHPFPEIVRDYQSVIGTETRHQILAAENKLPDAIVACVGGGSNAMGMFYPFINDTEVRLYGVEAAGQGIDTDKHAATLTKGKVGVLHGTMMYLLQDDEGQVEEAHSISAGLDYPGIGPEHCLHHDRGRAVYEFITDEEALEGVRLLSRVEGIIPALESAHAIAYSVKLAPTMSKDEILVVCLSGRGDKDVEQIKGYKELEHHH…	3598	80-70%
Elegen	ATGACCACCAGCGCGGTGGCGCCGCCGACCGCGCAGCTGGAACCGTATGTGCCGGGCGGCGATCTGCCGGATAGCCGTGGCCATTTTGGCCCGTATGGCGGCGTGTTTGTGAGCGAAACCCTGAGCTTTGCGCTGGAAGAACTGAGCGAAACCTATCAGCGTCTGCGTGATGATCCGGAATTTGTGGCGGAATTTGAATATGATCTGAAGCATTATGTGGGCCGTCCGAGCCCGGTGTATCATGCGAAGCGTTGGAGCGATCGTCTGGGCGGCGCGCAGATTTGGTTTAAGCGTGAAGATCTGAACCATACCGGCGCGCATAAGGTGAACAACGTGATTGGCCAGGCGCTGCTGGCGATGCGTATGGGCAAGAAGCGTGTGATTGCGGAAACCGGCGCG…	MTTSAVAPPTAQLEPYVPGGDLPDSRGHFGPYGGVFVSETLSFALEELSETYQRLRDDPEFVAEFEYDLKHYVGRPSPVYHAKRWSDRLGGAQIWFKREDLNHTGAHKVNNVIGQALLAMRMGKKRVIAETGAGQHGVATATVCARFGLECIIYMGAEDVRRQKLNVFRMNLLGAEVIPVESGSKTLKDAMNEAMRDWVTNVDDTFYIIGTVAGPHPYPMLVRDFQSIIGREAREQMLEVSGRLPDVIVACIGGGSNAMGIFYPYIDDTDVELIGVEAAGHGIDSGQHAASLTAGRPGVLHGNRTYLLQDENGQIIETHSISAGLDYPGVGPEHSWLKDSGRANYVSVTDTEALEAFHDCCRAEGIIPALESSHALAYAAKLAPEMTKDQILLVNLSGR…	3228	80-70%
Elegen	ATGGTGAACTATACCGTGGATGATAAGGGCTATTATGGCGATTTTGGCGGCGCGTATATTCCGGAAGTGCTGCATCAGTGCGTGACCAACCTGAAGGATGCGTATCTGGAAGTGCTGGAAAGCAACGAATTTCGTAAGGAATATGAACGTCTGCTGCGTGATTATGTGGGCCGTCCGAGCCCGCTGTATCTGGCGAGCCGTCTGAGCGAAAAGTATGGCTGCCGTGTGTATCTGAAGCGTGAAGATCTGAACCATACCGGCGCGCATAAGATTAACAACGCGATTGGCCAGATTCTGCTGGCGCGTCGTATGGGCAAGACCCGTATTATTGCGGAAACCGGCGCGGGCCAGCATGGCGTGGCGACCGCGACCGCGTGCGCGCTGATGAACATGGATTGC…	MVNYTVDDKGYYGDFGGAYIPEVLHQCVTNLKDAYLEVLESNEFRKEYERLLRDYVGRPSPLYLASRLSEKYGCRVYLKREDLNHTGAHKINNAIGQILLARRMGKTRIIAETGAGQHGVATATACALMNMDCTVYMGEVDVARQHVNVEKMEMMGAKVVPVTSGNKTLKDATNEAIRDWCCNPSDTFYIIGSTVGPHPYPDMVARLQSVISREIRTQLHEKEGRDYPDYLIACVGGGSNAAGTFYHYLDDERVKIILAEASGKGTDTDYTAATIHAGRLGIIHGSKTLVMQNEDGQIEEAHSISAGLDYPGIGPLHANLSTTGRARYLAVSDEEALQAAFELTRLEGIIPALESAHALALLSQVTFKPSDIVVLTLSGRGDKDLDTYFQYEPHFLYES…	2499	80-70%
Elegen	ATGAGCAAGACCTATGGCTTTCCGGATGAAGTGGGCCATTATGGCATTTTTGGCGGCAAGTATATTCCGGAAACCCTGATGAAGGGCGTGCTGGAACTGGAAGAAGCGTATAGCCGTGCGAAGGAAGATGCGGAATTTCAGCAGGAACTGAACTATTATCTGAACGAATATGTGGGCCGTGAAACCCCGCTGTATTTTGCGGAAAACCTGACCAAGTATGCGAACGGCCCGAAGATTTATCTGAAGCGTGAAGATCTGAACCATACCGGCGCGCATAAGATTAACAACACCATTGGCCAGATTCTGCTGGCGCTGCGTATGGGCAAGAAGAAGATTGTGGCGGAAACCGGCGCGGGCCAGCATGGCGTGGCGACCGCGACCGTGTGCGCGCTGTTTAAC…	MSKTYGFPDEVGHYGIFGGKYIPETLMKGVLELEEAYSRAKEDAEFQQELNYYLNEYVGRETPLYFAENLTKYANGPKIYLKREDLNHTGAHKINNTIGQILLALRMGKKKIVAETGAGQHGVATATVCALFNLPCIIFMGEEDIKRQKLNVFRMELLGAKVVSATSGSRTLKDAVNEALRYWVANVEDTHYIIGSVVGPHPFPMIVRDFQSVIGEEAKEQFFEKEGKLPDYVVACIGGGSNSMGMFYPFIEDEEVKLFGVEAAGQGIDTDKHAASLSKGVKGVLHGSMMDVLQDEDGQIQEAHSISAGLDYPGVGPEHSYLKETNRVKYTSITDEEALDGFKLLAQTEGIIPALESSHAIAYLKKLAPKMKEDEAIVVCLSGRGDKDVEQVAKILDSK…	2154	80-70%
Elegen	ATGATGAGCAAGTATGATCTGCCGGATGAACAGGGCCATTTTGGCACCTATGGCGGCGTGTTTGTGGCGGAAACCCTGATGGAAAGCCTGAGCGAACTGAAGGATGCGTATCATAAGTATAAGGATGATGCGGATTTTGTGGCGGAATTTCATAGCGAACTGAAGCATTTTGTGGGCCGTCCGAGCCCGATTTATCATGCGAAGCGTCTGAGCCAGGAAGTGGGCGGCGCGCAGATTTATTTTAAGCGTGAAGATCTGAACCATACCGGCGCGCATAAGATTAACAACTGCGTGGGCCAGGCGCTGCTGGCGAAGAAGATGGGCAAGCCGCGTATTATTGCGGAAACCGGCGCGGGCCAGCATGGCGTGGCGAGCGCGACCGTGGCGGCGCGTCTGGGC…	MMSKYDLPDEQGHFGTYGGVFVAETLMESLSELKDAYHKYKDDADFVAEFHSELKHFVGRPSPIYHAKRLSQEVGGAQIYFKREDLNHTGAHKINNCVGQALLAKKMGKPRIIAETGAGQHGVASATVAARLGLECVVYMGSEDVKRQATNVFRMKLLGATVIPVESGSKTLKDALNEAMRDWVTNVENTFYIIGTVAGPHPYPMMVRDFNSVVGKECREQMPELVGRQPDVLVACVGGGSNAIGLFHPYIPHESVKLVGVEAAGDGLETGRHAASLSAGKVGVLHGNRTYIMADDNGQITETHSISAGLDYPGVGPEHAWLKDVERAEYVGITDEEALHAFHKCSQIEGIMPALESSHAVAYAMKTAPVMGKDKIILVNLSGRGDKDIHTVAELTHAL…	3010	80-70%
Elegen	ATGGATGATGCGACCGATAGCCTGCGTGCGGGCCCGGATGCGAACGGCCTGTTTGGCACCTATGGCGGCCGTTATGTGGCGGAAACCCTGATGCCGCTGATTCTGGAACTGTGCGCGGAATATGAAAGCGCGAAGAGCGATCCGGCGTTTATTGAAGATCTGGATATGCTGCAGACCGATTATGCGGGCCGTCCGAGCCCGCTGTATTTTGCGGAACGTCTGACCGAACATCTGGGCGGCGCGAAGATTTATTTTAAGCGTGAAGAACTGAACCATACCGGCAGCCATAAGATTAACAACTGCTGCGGCCAGATTCTGCTGGCGAAGAAGATGGGCAAGACCCGTATTATTGCGGAAACCGGCGCGGGCCAGCATGGCGTGGCGACCGCGACCGTGTGC…	MDDATDSLRAGPDANGLFGTYGGRYVAETLMPLILELCAEYESAKSDPAFIEDLDMLQTDYAGRPSPLYFAERLTEHLGGAKIYFKREELNHTGSHKINNCCGQILLAKKMGKTRIIAETGAGQHGVATATVCALFGFPCQVYMGATDVERQRANVQRMRLLGAEIIPVTAGTGTLKDAMNDAMRDWVTNVDDTYYMIGTAAGPHPYPEMVRDFQSVIGRETREQILAEEGRLPDVLVACVGGGSNAIGLFHPFLDDKGVKMIGVEAAGRGIETGEHAASLAGGSPGVLHGNRTFLLQDDDGQIIEAHSISAGLDYPGIGPEHSWLHDVGRVDYVPIVDQEALDAFHQTCRLEGIIPALESAHALAEALKRAPELPRDHLMVINLSGRGDKDIFTVARL…	565	80-70%
Elegen	ATGCCGAAGGCGGATTTTAGCGATCCGGATAAGCATGGCATTTTTGGCCCGTATGGCGGCAGCTTTGTGGCGGAAACCCTGATGCCGCTGATTCTGGAACTGCGTCAGGCGTATGATACCGTGAAGACCGATCCGGAATTTCAGAAGGAACTGGCGTATGAACTGAAGCATTATGTGGGCCGTCCGAGCCCGATTTATCATGCGGAACGTCTGAGCGAAAAGCTGGGCGGCGCGCAGATTTGGCTGAAGCGTGAAGATCTGAACCATACCGGCGCGCATAAGATTAACAACACCCTGGGCCAGGCGCTGCTGGCGAAGCGTATGGGCAAGAAGCGTATTATTGCGGAAACCGGCGCGGGCCAGCATGGCGTGGCGACCGCGACCGTGGCGGCGCGTATG…	MPKADFSDPDKHGIFGPYGGSFVAETLMPLILELRQAYDTVKTDPEFQKELAYELKHYVGRPSPIYHAERLSEKLGGAQIWLKREDLNHTGAHKINNTLGQALLAKRMGKKRIIAETGAGQHGVATATVAARMGMTCVVYMGAKDVERQSPNVFRMKLLGANVVPVTSGSQTLKDALNEAMRDWVTNVESTFYIIGTAAGPHPYPMMIRNFQAIIGREAQVQILEMTGHLPDALVACVGGGSNAIGLFYPFINDKDVAMYGVEAGGDGVETGRHSAPINAGSPGVLHGNRTYLMADENGQIIETHSVSAGLDYPGVGPEISWLKDIGRAEYVGITDDEALAAFHALCRLEGIIPALESSHAIAYAEKLAPTMDKDQIIVVNLSGRGDKDINTIANHVSL…	1114	80-70%
Elegen	ATGAACGAACATCTGAACCCGAGCGGCAACCCGGATGGCGTGGCGCCGATTAACGAAGCGCGTGGCCTGGCGGGCGATTATGGCGGCCGTTTTGGCGGCCGTTATGTGCCGGAAGCGCTGGTGGCGGCGATTGAAGAAGTGGAAGCGGCGTATGAAGAAGTGCGTGCGGATCCGGTGTTTATGGCGGAATATGATGAACTGCTGCGTGATTATGTGGGCCGTCCGAGCCCGATTACCGAAGCGAAGCGTCTGGCGGATCATGCGGGCGGCGCGCGTATTTTTCTGAAGCGTGAAGATCTGAACCATACCGGCGCGCATAAGATTAACAACGTGCTGGGCCAGGCGCTGCTGGCGAAGCGTATGGGCAAGCCGCGTGTGATTGCGGAAACCGGCGCGGGC…	MNEHLNPSGNPDGVAPINEARGLAGDYGGRFGGRYVPEALVAAIEEVEAAYEEVRADPVFMAEYDELLRDYVGRPSPITEAKRLADHAGGARIFLKREDLNHTGAHKINNVLGQALLAKRMGKPRVIAETGAGQHGVATATACALLGLECVVYMGAEDIRRQRPNVIRMQLLGATVVPVTTGSRTLKDAINEALRDWVTNVDSTHYLLGTVAGEHPFPVMVRDFHSVIGDEARRQMLDIVGRLPDAVAACVGGGSNAMGIFHPYLDDESVRLVGFEAGGDGVETGRHAARFAGGAPGVLHGTRSYLLQDDDGQTIESHSISAGLDYPGVGPEHAWLRDIGRAEYRPVTDAEAMDAFQLLSRTEGIIPAIESAHALAGALTLGAELGPDAVLLVNLSGRG…	2864	80-70%
Elegen	ATGAGCAAGATTGAAGATTTTTTTCGTTATCCGGATGCGGAAGGCGGCCGTTATGGCGCGTATGGCGGCGCGTTTGTGGCGGAAATGCTGTGGCCGCTGGTGACCGAACTGCAGGATGCGTATCTGAGCGCGCGTGAAGATCCGGGCTTTCTGGCGGAATTTAAGCGTGATCTGGCGCATTATGTGGGCCGTCCGAGCCCGCTGTATCATGCGCAGCGTCTGAGCCGTGAAGTGGGCGGCGCGCAGATTCATCTGAAGCGTGAAGATCTGAACCATACCGGCGCGCATAAGGTGAACAACACCATTGGCCAGGCGCTGCTGGCGCGTCGTATGGGCAAGCCGCGTATTATTGCGGAAACCGGCGCGGGCCAGCATGGCGTGGCGACCGCGACCATTTGC…	MSKIEDFFRYPDAEGGRYGAYGGAFVAEMLWPLVTELQDAYLSAREDPGFLAEFKRDLAHYVGRPSPLYHAQRLSREVGGAQIHLKREDLNHTGAHKVNNTIGQALLARRMGKPRIIAETGAGQHGVATATICARLGLKAIVYMGEVDVQRQCPNVFRMKLLGAEVVPVTSGSRTLKDALNEAMRDWVTNVDGTFYIIGTVAGPHPYPAMVRDFQTVIGAEAREQMLAEAGRLPDAITACVGGGSNAIGVFHAFLNDPGVRLVGVEAAGEGLSTGHHAASLAAGRPGVLHGNRTYVLCDDNGQIIETHSISAGLDYPGVGPEHAWLRDTGRAEYVGVTDAEALAAFHTLTRTEGIIPALESSHAIAQALKLAREMPKDALVLCNLSGRGDKDIFTVAAE…	2466	80-70%
Elegen	ATGGAAACCTATCAGCAGCCGGATGCGCGTGGCCATTTTGGCATTTATGGCGGCCAGTTTGTGAGCGAAACCCTGATGAGCGCGCTGGAAGAACTGGATAAGGCGTATCAGGATGCGAAGAACGATCCGGAATTTGTGAAGGAATATCATTATGATCTGACCCAGTATGTGGGCCGTCCGAGCCCGCTGTATTTTGCGGAACGTTGGACCAAGCATCTGGGCGGCGCGCAGATTTATCTGAAGCGTGAAGATCTGAACCATACCGGCGCGCATAAGGTGAACAACACCATTGGCCAGGCGCTGCTGGCGAAGTTTAGCGGCAAGCCGCGTATTATTGCGGAAACCGGCGCGGGCCAGCATGGCGTGGCGACCGCGACCATTGCGGCGCGTTTTGGCCTG…	METYQQPDARGHFGIYGGQFVSETLMSALEELDKAYQDAKNDPEFVKEYHYDLTQYVGRPSPLYFAERWTKHLGGAQIYLKREDLNHTGAHKVNNTIGQALLAKFSGKPRIIAETGAGQHGVATATIAARFGLECHVFMGQEDVERQAPNVYRMKLLGASVVPVESGTKTLKDAMNEALRDWVTNVDNTFYIIGTVAGPHPYPMMVRDFQSIIGREAKQQILKAEGRLPDALVACIGGGSNAMGLFYPFIEDDGVAMYGVEAAGYGIETGKHAAPLNAGKPGILHGNRTYLMEDENGQIIGTHSISAGLDYPGVGPEHAWLKDIGRAKYVTATDNEALDAFHLLTKIEGIIPALESSHALAYAVELAKTMDKDQILIVNLSGRGDKDINTVAKLEGITL…	12	80-70%
Elegen	ATGAACAGCTATAACATTGATGAAAACGGCTATTATGGCGAATTTGGCGGCGCGTATATTCCGGAAATTCTGCATAAGAACGTGACCGATCTGAAGCAGAACTATCTGAAGGTGATTGAAAGCGAAGCGTTTCAGAAGGAATATCAGCAGCTGCTGAAGGATTATGTGGGCCGTCCGAGCCCGCTGTATCTGGCGGAACGTCTGAGCAAGAAGTATGGCAGCAACATTTATCTGAAGCGTGAAGATCTGAACCATACCGGCGCGCATAAGATTAACAACACCGTGGGCCAGATTCTGCTGGCGCAGCGTCTGGGCAAGACCCGTATTATTGCGGAAACCGGCGCGGGCCAGCATGGCGTGGCGACCGCGACCGTGTGCGCGCTGATGGGCCTGGAATGC…	MNSYNIDENGYYGEFGGAYIPEILHKNVTDLKQNYLKVIESEAFQKEYQQLLKDYVGRPSPLYLAERLSKKYGSNIYLKREDLNHTGAHKINNTVGQILLAQRLGKTRIIAETGAGQHGVATATVCALMGLECIVYMGEVDIARQAPNVARMQMLGAKVIPASSGSKTLKDATNEALRDWINNPIDTHYIIGSVVGPHPYPDMVARFQSIISEEIKKQLQDKTGNDYPDYVIACVGGGSNAAGAFYHYLDNEKVKLIAVEAAGLGVESGETAATSALGKEGVIHGSRTLLMQTEDGQIIEPYSISAGLDYPGIGPMHANLFKSGRAEFISITDEEAMQSGLDLSQLEGIIPAIESAHAFAIFEEMKFKGKEIIVLNLSGRGDKDLENYMKYFKILEHHH…	2972	80-70%
Elegen	ATGAAGGTGTATGATCTGCCGGATAGCCATGGCCATTTTGGCCCGTATGGCGGCATTTTTGTGGCGGAAACCCTGATTCCGGCGCTGGCGGAACTGAAGGAAGAATATGAAAAGTATCGTACCGATCCGGAATTTCTGGCGGAATTTCATTATGAACTGAAGCATTATGTGGGCCGTCCGAGCCCGGTGTATCATGCGAAGCGTTGGAGCGATAAGCTGGGCGGCGCGCAGATTTGGTTTAAGCGTGAAGATCTGAACCATACCGGCGCGCATAAGATTAACAACGTGATTGGCCAGGCGCTGCTGGCGCGTCGTATGGGCAAGCCGCGTATTATTGCGGAAACCGGCGCGGGCCAGCATGGCGTGGCGACCGCGACCATTGCGGCGCGTTATGGCATG…	MKVYDLPDSHGHFGPYGGIFVAETLIPALAELKEEYEKYRTDPEFLAEFHYELKHYVGRPSPVYHAKRWSDKLGGAQIWFKREDLNHTGAHKINNVIGQALLARRMGKPRIIAETGAGQHGVATATIAARYGMECIVYMGSVDVERQKLNVYRMKLLGATVVPVESGSKTLKDALNEAMRDWVTNVNNTFYIIGTVAGPHPYPMMVRDFQSIIGIEAKEQMPEMTGHMPDAIVACVGGGSNAMGIFYPYIDVDGVELIGVEAGGHGVESGHHAAPLTANTRGARVGNRSYLMQDEKGQIVETHSVSAGLDYPGVGPEHAWLKDCGRAEYVGITDDEALEAFHDCCRIEGIMPALESSHALAYAAKIAPTMRKDQVVIINMSGRGDKDMHTVAERMGLPF…	1214	80-70%
Elegen	ATGCGTAACCAGATGTATAACCTGCCGGATGAACGTGGCCATTTTGGCACCTTTGGCGGCCAGTTTGTGGCGGAAACCCTGGTGCAGGCGATTGATGAACTGGCGGATGAATATCGTAAGGCGCGTCGTGATCCGGATTTTCAGAAGGAATTTGATTTTGATCTGGCGCATTATGTGGGCCGTCCGAGCCCGATTTATCATGCGCAGCGTTGGAGCGAAGAACTGGGCGGCGCGCAGATTTATCTGAAGCGTGAAGATCTGAACCATACCGGCGCGCATAAGGTGAACAACACCGTGGGCCAGGCGCTGCTGGCGAAGCGTATGGGCAAGAAGCGTGTGATTGCGGAAACCGGCGCGGGCCAGCATGGCGTGGCGAGCGCGACCGTGGCGGCGCGTCTG…	MRNQMYNLPDERGHFGTFGGQFVAETLVQAIDELADEYRKARRDPDFQKEFDFDLAHYVGRPSPIYHAQRWSEELGGAQIYLKREDLNHTGAHKVNNTVGQALLAKRMGKKRVIAETGAGQHGVASATVAARLGMECVVYMGAEDVQRQAANVYRMKLLGAKVVPVTSGSQTLKDALNEAMRDWVTNVDNTFYIIGTVAGPHPYPMMVRDFQSIIGQEARVQCLQQAGRLPDALVACVGGGSNAIGLFYPFIDDTDVRMYGVEAAGEGLETGKHSAPLNAGTPGVLHGNRTYLMSDEHGQIIETHSISAGLDYPGVGPEHAWLKDIGRAEYVTVTDSQALEAFRHLCHIEGIIPALESSHAIAYATQLAATMRKSQIMIVNLSGRGDKDIHTVAEIEGF…	560	80-70%
Elegen	ATGCCGAGCAACAACTATCGTGCGGGCCCGGATGAACGTGGCCGTTTTGGCACCTTTGGCGGCCGTTATGTGGCGGAAACCCTGATGCCGCTGGTGCTGGATCTGGAACGTGAATGGACCGATGCGAAGGCGGATCCGAGCTTTTGGGCGGAATTTGATAGCCTGTGGAAGGATTATGTGGGCCGTCCGAGCCCGCTGTATCATGCGGAACGTCTGAGCGAACATCTGGGCGGCGCGCGTATTTGGTTTAAGCGTGATGAACTGAACCATACCGGCGCGCATAAGATTAACAACGTGCTGGGCCAGATTCTGCTGGCGCGTCGTATGGGCAAGAAGCGTATTATTGCGGAAACCGGCGCGGGCCAGCATGGCGTGGCGACCGCGACCGCGTGCGCGCTG…	MPSNNYRAGPDERGRFGTFGGRYVAETLMPLVLDLEREWTDAKADPSFWAEFDSLWKDYVGRPSPLYHAERLSEHLGGARIWFKRDELNHTGAHKINNVLGQILLARRMGKKRIIAETGAGQHGVATATACALFGLKCVVYMGSADVERQAPNVFRMKLLGAEVVPVTSGSGTLKDAMNDALRDWVSNVEDSFYCIGTVAGPHPYPAMVRDFQSVIGTEAKAQMVQREGRLPDTVVAAIGGGSNAMGIFHPFLDEPSVRLIGIEAAGHGVETERHAASITGGRPGVLHGNRTYLLQDEDGQILEAHSISAGLDYPGIGPEHAWLHDIGRASYASITDDEALDAFQLCCRTEGIIPALESAHALAVLDKVAPTLPRETLVMVNLSGRGDKDIFTVAEALG…	2849	80-70%
Elegen	ATGATTGGCCGTTTTGGCATTTATGGCGGCCAGTATGTGCCGGAAACCCTGATGAACGCGGTGATGGAACTGGAAGAAGAATTTGAAAAGGCGCGTAACGATGAAGCGTTTCTGGCGGAATATCGTTATCTGCTGCGTGAATATGCGGGCCGTCCGAGCATTCTGTATTATGCGGAAAAGATGACCGAACGTCTGGGCGGCGCGAAGATTTATCTGAAGCGTGAAGATCTGAACCATACCGGCAGCCATAAGATTAACAACGTGCTGGGCCAGGTGCTGCTGGCGAAGCGTATGGGCAAGAAGCGTGTGATTGCGGAAACCGGCGCGGGCCAGCATGGCGTGGCGACCGCGACCGGCGCGGCGCTGATGGGCCTGGAATGCGAAATTTTTATGGGCGTG…	MIGRFGIYGGQYVPETLMNAVMELEEEFEKARNDEAFLAEYRYLLREYAGRPSILYYAEKMTERLGGAKIYLKREDLNHTGSHKINNVLGQVLLAKRMGKKRVIAETGAGQHGVATATGAALMGLECEIFMGVEDMKRQSLNVFRMRLLGAKVTAVTTGTGTLKDAVNEAMRNWTTRIEDTFYVIGSVMGPHPYPTMVRDFQRVIGDETKKQIMEKEGRLPDCVVACVGGGSNAMGMFYDFIGDEKVRLVGVEAAGEGVETDRTAATIATGTIGIFHGMKSYFCQDEYGQIAPVYSISAGLDYPGIGPEHAYLYDSGRAEYVPVTDGEAVDAFMLLSRLEGIIPAIESAHAVAHAMRIAPSMGKDQIIVVTLSGRGDKDVMAIAKYRGVDIHELEHHHH…	2561	80-70%
Elegen	ATGAGCACCTATACCCAGCCGGATGCGCGTGGCCTGTTTGGCATTTATGGCGGCCGTTTTGTGGCGGAAACCCTGATGCCGGCGCTGCTGGAACTGGAACGTGCGTATGCGGAAGCGAAGAGCGATCCGGCGTTTACCGGCGAACTGGATCATTATCTGAAGGATTTTGTGGGCCGTCCGAGCCCGCTGTATTTTGCGGAACGTCTGACCCGTGAACTGGGCGGCGCGAAGATTTATCTGAAGCGTGAAGAACTGAACCATACCGGCGCGCATAAGATTAACAACTGCATTGGCCAGGCGCTGCTGGCGCGTCGTATGGGCAAGAAGCGTGTGATTGCGGAAACCGGCGCGGGCCAGCATGGCGTGGCGACCGCGACCGTGGCGGCGCTGTTTGGCATG…	MSTYTQPDARGLFGIYGGRFVAETLMPALLELERAYAEAKSDPAFTGELDHYLKDFVGRPSPLYFAERLTRELGGAKIYLKREELNHTGAHKINNCIGQALLARRMGKKRVIAETGAGQHGVATATVAALFGMECVVYMGATDIERQAPNVFRMKLLGAEVVPVTSGTGTLKDAMNEAMRDWVTNVEDTFYIIGTVAGPHPYPAMVRDFQSVIGKETREQVMEAEGRLPDSIIAAIGGGSNAMGIFHPFLDDPSVRLIGVEAAGEGVPTGRHAASIAGGRPGVLHGNRTYLLQDEDGQIKEAHSISAGLDYPGVGPEHAWLHDEGRAEYVAITDTEALAAFQLCCRTEGIIPALESSHALAQAIKMAPGLPRDHLVVINLSGRGDKDMSSVAEYFGIEL…	1489	80-70%
Elegen	ATGGAAAGCTATACCTTTCCGGATGCGAGCGGCCATTTTGGCCCGTATGGCGGCATTTTTGTGGCGGAAACCCTGATTGCGGCGCTGGATCAGCTGAAGCAGGAATATTTTAAGGCGAAGAGCGATCCGGAATTTCTGGCGGAATTTCATTATGAACTGAAGCATTATGTGGGCCGTCCGAGCCCGGTGTATCATGCGAAGCGTCTGAGCGATACCGTGGGCGGCGCGCAGATTTATCTGAAGCGTGAAGATCTGAACCATACCGGCGCGCATAAGATTAACAACACCATTGGCCAGGCGCTGCTGGCGAAGCGTATGGGCAAGAAGCGTATTATTGCGGAAACCGGCGCGGGCCAGCATGGCGTGGCGAGCGCGACCGTGGCGGCGCGTCTGGGCCTG…	MESYTFPDASGHFGPYGGIFVAETLIAALDQLKQEYFKAKSDPEFLAEFHYELKHYVGRPSPVYHAKRLSDTVGGAQIYLKREDLNHTGAHKINNTIGQALLAKRMGKKRIIAETGAGQHGVASATVAARLGLECVVYMGAEDIKRQAPNVYRMKLLGAKVIAVESGSRTLKDAMNEAMRDWVTNVHNTFYIIGTVAGPHPYPKLVRDFQSVIGREAREQMLEQVGRLPDALVACVGGGSNAIGLFYPFLDDESVAMYGVEAAGEGLDTPKHAAPLCAGKPGVLHGNRTYLMEPDSGQIIETHSVSAGLDYPGVGPEHAYLKDCGRAHYVAITDTEALEAFRQLTRVEGIIPALESSHAVAYAMKLAATMRPDQHIIVNMSGRGDKDIHVVAREMGIEL…	1285	80-70%
Elegen	ATGAAGACCTATCAGGTGGATGAAAACGGCTTTTATGGCAAGTTTGGCGGCGCGTATATTCCGGAAATGCTGTATCCGAACGTGGAAGAACTGCGTGAACAGTATCTGAGCATTATGCAGGAACAGAGCTTTCAGGAACAGTTTCGTAAGCTGCTGCGTGATTATGTGGGCCGTCCGACCCCGCTGTATCTGGCGGAACGTCTGAGCCGTGAATATGGCGTGAAGATTTATCTGAAGCGTGAAGATCTGTGCCATACCGGCGCGCATAAGGTGAACAACACCATTGGCCAGATTCTGGTGGCGCAGCATATGGGCAAGAAGCGTATTATTGCGGAAACCGGCGCGGGCCAGCATGGCGTGGCGACCGCGACCGTGTGCGCGCTGATGGGCATGCAGTGC…	MKTYQVDENGFYGKFGGAYIPEMLYPNVEELREQYLSIMQEQSFQEQFRKLLRDYVGRPTPLYLAERLSREYGVKIYLKREDLCHTGAHKVNNTIGQILVAQHMGKKRIIAETGAGQHGVATATVCALMGMQCIVYMGEIDIERQKPNVERMKMLGAEVRPATSGSRTLKDATNEAIRDWINNPTDTHYIIGSVVGPHPYPDMVARFQSVISEEIKLQLKAQEGRENPDYVVACVGGGSNAAGAFYHYLDTEEVTLVAVEAAGLGVTSGESAATTALGRPGVIHGSRTLLMQTDDGQIIEPYSISAGLDYPGIGPMHANLYETKRAQFINATDEEALDAAFFLAKLEGIIPALETAHAFSALGQLKFKEDDVVVVNLSGRGDKDLSTYIDYFNYDEKLE…	3411	80-70%
Elegen	ATGGATATTCGTTTTGGCGAATTTGGCGGCCAGTATGTGCCGGAAACCCTGATGACCGCGGTGATTGAACTGGAAAAGGCGTATGAAGAAGCGAAGGAAGATGCGAGCTTTCAGGAAGAATTTCGTTATTATCTGAAGGAATATGCGGGCCGTGAAACCCCGCTGTATTATGCGGAAAAGATGACCAAGGATCTGGGCGGCGCGAAGATTTATCTGAAGCGTGAAGATCTGAACCATACCGGCGCGCATAAGATTAACAACGCGCTGGGCCAGGCGCTGCTGGCGAAGCGTATGGGCAAGACCAAGCTGATTGCGGAAACCGGCGCGGGCCAGCATGGCGTGGCGGCGGCGACCATTAGCGCGCTGCTGGGCATGGAATGCGAAATTTTTATGGGCAAG…	MDIRFGEFGGQYVPETLMTAVIELEKAYEEAKEDASFQEEFRYYLKEYAGRETPLYYAEKMTKDLGGAKIYLKREDLNHTGAHKINNALGQALLAKRMGKTKLIAETGAGQHGVAAATISALLGMECEIFMGKEDTERQALNVFRMKLLGAKVNSVTSGTGTLKDAVNEAMREWTTRIDDTLYVLGSAMGPHPFPTIVRDFQSVIGREVKQQIMEKEGRLPDVIMACVGGGSNAIGMFYDFIPDEGVRLIGCEAAGLGIDTGKHAATIAKGSVGVFHGMKSYFCQDEYGQIAPVYSISAGLDYPGIGPEHAYLHATERAEYVPVTDDEAVAAFEYLAKMEGIIPAIESAHAVAHAIKLAPTMKKDEIIVVCLSGRGDKDVAAIARYRGVDLHELEHHHH…	2098	80-70%
Elegen	ATGAGCGAACGTGAACATGAACATGATGATGAAGAAGCGCGTGGCCATTTTGGCCCGTATGGCGGCCAGTTTATGCCGGAAGCGCTGATGACCGCGGTGGAAGAACTGGCGGAAGCGTATGAAAAGGCGAAGGCGGATCCGGAATTTCAGGCGGAACTGGATGAACTGCTGCGTGATTATGCGGGCCGTCCGAGCCTGCTGTATGAAGCGAAGCGTTTTAGCGAACGTGCGGGCGGCGCGCGTATTTTTCTGAAGCGTGAAGATCTGAACCATACCGGCAGCCATAAGATTAACAACGTGCTGGGCCAGGCGCTGCTGGCGCGTCGTATGGGCAAGACCCGTCTGATTGCGGAAACCGGCGCGGGCCAGCATGGCGTGGCGACCGCGACCGCGGCGGCG…	MSEREHEHDDEEARGHFGPYGGQFMPEALMTAVEELAEAYEKAKADPEFQAELDELLRDYAGRPSLLYEAKRFSERAGGARIFLKREDLNHTGSHKINNVLGQALLARRMGKTRLIAETGAGQHGVATATAAALLGMECVVYMGEVDTRRQALNVARMRLLGATVVPVTTGSRTLKDAINEAMRDWVTNVDNTYYLLGTVAGAHPYPLLVRDFQAIIGSEARVQVQEQTGRLPDAVVACVGGGSNAMGIFHAFLDDPTVRLVGFEAAGDGVDTGRHAATFTGGSPGVLHGARSYILQDDDGQTIESHSISAGLDYPGVGPEHAWLKDTGRAEYRPVTDAEAMDAFRLLCRTEGIIPAIESAHAIAGALKLGAELGPDATILVNLSGRGDKDMTTAARYF…	327	80-70%
Elegen	ATGCAGAAGTATCAGGTGGATGAACGTGGCTATTATGGCGATTTTGGCGGCGCGTATATTCCGGAAATTCTGCATCAGTGCGTGGAAAACCTGCAGGAAGCGTTTTATCGTTATCAGGAAGATGAAAAGTTTAGCCGTGATCTGGCGTATTATATGCGTGATTATGTGGGCCGTGAAACCCCGCTGTATCTGGCGCGTCAGCTGAGCGATCGTTTTGGCGCGAAGATTTATCTGAAGCGTGAAGATCTGAACCATACCGGCGCGCATAAGATTAACAACACCATTGGCCAGGTGCTGATGGCGCGTGAAAACGGCAAGCATCGTATTATTGCGGAAACCGGCGCGGGCCAGCATGGCGTGGCGACCGCGACCGTGTGCGCGCTGATGAACATGGAATGC…	MQKYQVDERGYYGDFGGAYIPEILHQCVENLQEAFYRYQEDEKFSRDLAYYMRDYVGRETPLYLARQLSDRFGAKIYLKREDLNHTGAHKINNTIGQVLMARENGKHRIIAETGAGQHGVATATVCALMNMECTVYMGKTDVERQHANVERMEMLGAKVVPVTSGNMTLKDATNEAIRDWCKHPQDTHYIIGSVVGPHPYPDMVARLQSVISAEIREQLQSQEGRDYPDYLVACVGGGSNAAGTFYHYLDDERVKIYLAEAGGKGIYSGESAATIHLGRPGIIHGSRTLIMQDEDGQIIEPYSISAGLDYPGIGPMHANLAVVKRATVLAINDDEALRAAFELTRLEGIIPALESAHALAVLKLKKFRPSDIVVITLSGRGDKDLETYLRDNRMPEVSA…	462	80-70%
Elegen	ATGCATACCTATACCGCGCCGAACGAAAAGGGCTTTTATGGCAGCTTTGGCGGCCGTTTTGTGCCGGAAACCCTGATGAAGTGCGTGCTGGAACTGGAAGAAGCGTATGAACAGAGCAAGACCGATGAAAGCTTTCAGACCGAACTGAACTATTATCTGAAGGAATATGTGGGCCGTGAAACCCCGCTGTATTTTGCGGAACAGCTGACCAAGCATGCGGGCGGCGCGAAGATTTATCTGAAGCGTGAAGATCTGAACCATACCGGCGCGCATAAGATTAACAACACCATTGGCCAGGCGCTGCTGACCCAGCGTATGGGCAAGAAGAAGGTGGTGGCGGAAACCGGCGCGGGCCAGCATGGCGTGGCGACCGCGACCGTGTGCGCGCTGCTGAACCTG…	MHTYTAPNEKGFYGSFGGRFVPETLMKCVLELEEAYEQSKTDESFQTELNYYLKEYVGRETPLYFAEQLTKHAGGAKIYLKREDLNHTGAHKINNTIGQALLTQRMGKKKVVAETGAGQHGVATATVCALLNLECIVFMGEEDVKRQQLNVFRMELLGAKVQSVKSGSATLKDAVNEALRYWVANVDDTHYIMGSVLGPHPFPQIVRDFQSIIGMEARQQYLQKEGRLPDAVVACIGGGSNAMGMFYPFIHDDEVRLYGVEAAGHGVQTDKHAATLSKGTPGILHGAMMYLLQDDYGQVLEAHSISAGLDYPGIGPEHSYLKDIGLVDYQSITDEEALEALQLLCRTEGIIPALESSHAIAYAVKLAEKMKQEECLVVCLSGRGDKDVEQVKAKLGGAE…	719	80-70%
Elegen	ATGAACAAGCTGAACAGCCATAAGCTGGGCCCGGATCAGAACGGCCGTTTTGGCATTTTTGGCGGCCGTTTTGTGGCGGAAACCCTGATGCCGCTGATTCTGGATCTGGAAAAGGCGTATAAGGAAGCGAAGAGCGATCCGAGCTTTATTGATGAATTTGAACGTCTGAACAAGGAATATACCGGCCGTCCGAGCCCGCTGTATTTTGCGGAACGTCTGACCAACCGTCTGGGCGGCGCGAAGATTTATTTTAAGCGTGATGAACTGAACCATACCGGCAGCCATAAGATTAACAACTGCATTGGCCAGATTCTGCTGGCGAAGCGTATGAAGAAGACCCGTATTATTGCGGAAACCGGCGCGGGCCAGCATGGCGTGGCGGTGGCGACCGTGGCGGCG…	MNKLNSHKLGPDQNGRFGIFGGRFVAETLMPLILDLEKAYKEAKSDPSFIDEFERLNKEYTGRPSPLYFAERLTNRLGGAKIYFKRDELNHTGSHKINNCIGQILLAKRMKKTRIIAETGAGQHGVAVATVAARLGLPCEVYMGSKDIERQSPNVFRMKLLGAKVNPVTSGNSTLKDAMNEALRDWVANVDNTFYIIGTVAGPHPYPEMVRDFQSVIGTETKEQILKAEGRLPDHLIACVGGGSNAMGLFYPFLDDNVKMIGVEAGGKGLNTDENAASLAGGRIGVLHGNRTYLLQDEYGQIAGAHSISAGLDYPAVGPEHAYLKEIERVEYTYATDDEALEAFKLCTKTEGIIPALEPSHALAEVIKRAPSLDKDSIIVMNLCGRGDKDIFTVADEYV…	3185	80-70%
Elegen	ATGTTTGATTATGCGTATCCGGATGCGCGTGGCCATTTTGGCGAATATGGCGGCCGTTTTGTGGCGGAAACCCTGATGCCGGCGATTCTGGAACTGGAACAGGCGTATCAGCTGGCGAAGACCGATCCGGCGTTTCATGCGGAACTGGATTATGATCTGAAGCATTATGTGGGCCGTCCGAGCCCGCTGTATTATGCGGAACGTCTGACCAAGGAACTGGGCGGCGCGAAGATTTATCTGAAGCGTGATGAACTGAACCATACCGGCGCGCATAAGATTAACAACTGCATTGGCCAGATTCTGCTGGCGAAGCGTATGGGCAAGACCCGTATTATTGCGGAAACCGGCGCGGGCCAGCATGGCGTGGCGAGCGCGACCGTGGCGGCGCGTTTTGGCCTG…	MFDYAYPDARGHFGEYGGRFVAETLMPAILELEQAYQLAKTDPAFHAELDYDLKHYVGRPSPLYYAERLTKELGGAKIYLKRDELNHTGAHKINNCIGQILLAKRMGKTRIIAETGAGQHGVASATVAARFGLDCTVYMGATDVERQKPNVFRMKLLGAEVVPVTAGSKTLKDAMNEALRDWVTNVDDTFYIIGTVAGPHPYPAMVRDFQSVIGRETREQIMEAEGRLPDQLVACIGGGSNAIGLFHPFLDDADVAIYGIEAAGHGVHTGKHAAPLSAGEPGVLHGNRTYLMQDDDGQISEAHSISAGLDYPGVGPEHAFLNDMKRARYVPITDKEALEAFHQLTRLEGIIPALESAHALAEAMKRAPKMSKDDIVLVNLSGRGDKDIFTVAEHLGVEI…	622	80-70%
Elegen	ATGCCGAGCGATCATCATACCGTGACCGCGGATCCGGCGGAACCGGATAGCCTGCGTCGTCCGGATCCGGTGGGCCGTGAAGATGCGCGTGGCTATTTTGGCGATTTTGGCGGCCGTTTTGTGCCGGAAGCGCTGGTGGCGGCGGTGGAAGAACTGACCGCGGCGTATGAAAAGGCGGCGGTGGATGATGAATTTGCGCGTGAATTTACCGATCTGATGCGTAACTATACCGGCCGTCCGAGCCTGCTGTATGATGCGCGTCGTAGCAGCGAACTGGCGGGCGCGCGTATTTGGCTGAAGCGTGAAGATCTGAACCATACCGGCGCGCATAAGATTAACAACGTGCTGGGCCAGGCGCTGCTGGCGAAGCGTATGGGCAAGCGTCGTGTGATTGCGGAA…	MPSDHHTVTADPAEPDSLRRPDPVGREDARGYFGDFGGRFVPEALVAAVEELTAAYEKAAVDDEFAREFTDLMRNYTGRPSLLYDARRSSELAGARIWLKREDLNHTGAHKINNVLGQALLAKRMGKRRVIAETGAGQHGVATATACALFGLECVVYMGEVDTERQALNVARMRMLGATVVPVTTGSRTLKDAMNEALRDWVANVDSTYYLLGTAAGPHPYPALVRDFQRIIGEEARVQCLELTGALPDAVIACVGGGSNAIGIFHGFLDDKSVRLYGFEAGGDGVDTGRHAATITGGSPGVLHGTRTYILQDDDGQTIESHSISAGLDYPGVGPEHAWLAQTGRADYRPVTDTEAMDAFRLLCRTEGIIPAIESAHALAGALKVAKTLRDDLVLLVNL…	9	80-70%
Elegen	ATGGAAAAGGGCCGTTTTGGCGAATTTGGCGGCCAGTATGTGCCGGAAACCCTGATGAACGCGGTGCAGCAGCTGGAAGATGCGTATAACCATTATAAGAAGGATGCGGAATTTCAGGCGGAACTGGATAGCCTGCATGTGAACTATGCGGGCCGTCCGAGCCGTCTGTATTATGCGAAGCGTATGACCGAAGATCTGGGCGGCGCGAAGATTTATCTGAAGCGTGAAGATCTGAACCATACCGGCGCGCATAAGATTAACAACGCGCTGGGCCAGGCGCTGCTGGCGAAGAAGATGGGCAAGACCAAGGTGATTGCGGAAACCGGCGCGGGCCAGCATGGCGTGGCGACCGCGACCGCGGCGGCGCTGCTGGGCATGGAATGCGAAATTTTTATGGGC…	MEKGRFGEFGGQYVPETLMNAVQQLEDAYNHYKKDAEFQAELDSLHVNYAGRPSRLYYAKRMTEDLGGAKIYLKREDLNHTGAHKINNALGQALLAKKMGKTKVIAETGAGQHGVATATAAALLGMECEIFMGEEDTQRQALNVMRMELLGAKVNAVDTGTRVLKDAVNETMRYWVSNVQDTCYVIGSVMGPHPYPMMVRDFQKIIGKEVKEQIQKKEGRLPDVLIACVGGGSNAMGAFYDFINDQSVKLVGCEAAGRGVDTEKHAATMAKGSVGVFHGMKSYFCQDEYGQIAPVYSISAGLDYPGIGPEHAYLHDTGRAEYVPITDDEAVHAFEYLAKMEGIIPAIESAHAVAHARKIAPTLSKDSILVINLSGRGDKDVAAIARYRGEDIHELEHHH…	2656	80-70%
Elegen	ATGACCCGTAACAACCTGCCGGATGAACGTGGCTTTTTTGGCCCGTATGGCGGCCGTTTTGTGAGCGAAACCCTGATGAGCGCGCTGGATGAACTGGAAGCGACCTATGCGCGTGTGAAGGATGATCCGAGCTTTCAGGCGGAAATTGCGTATGATCTGAAGCATTATGTGGGCCGTCCGAGCCCGCTGTATCATGCGGAACGTTGGAGCAACCATCTGGGCGGCGCGCAGATTTATCTGAAGCGTGAAGATCTGAACCATACCGGCGCGCATAAGGTGAACAACACCGTGGGCCAGGCGCTGCTGGCGAAGTATACCGGCAAGAACCGTATTATTGCGGAAACCGGCGCGGGCCAGCATGGCGTGGCGACCGCGACCATTGCGGCGCGTCTGGGCCTG…	MTRNNLPDERGFFGPYGGRFVSETLMSALDELEATYARVKDDPSFQAEIAYDLKHYVGRPSPLYHAERWSNHLGGAQIYLKREDLNHTGAHKVNNTVGQALLAKYTGKNRIIAETGAGQHGVATATIAARLGLECVVYMGSEDVKRQMPNVYRMQLLGATVVPVTSGSRTLKDALNEAMRDWVTNVDDTFYIIGTVAGPHPYPQMVRDFQCIIGREAIAQCLETHGKLPDALVACVGGGSNAIGLFHPFLADAAVSMYGVEAAGKGLDTSEHAASLTAGKPGVLHGNRTYLLMDEHGQVPGTHSISAGLDYPGVGPEHAWLKDIGRVNYVSVTDEEAMTGFRMLTRFEGIIPALESSHAVAYAAKLAPTMKPEQAIIVNLSGRGDKDLNTVANIDGITV…	1760	80-70%
Elegen	ATGGTGCATCCGGATGAAAAGGGCTTTTATGGCCAGTTTGGCGGCGCGTATATTCCGGAAATGCTGTATCCGAACGTGGAAGAACTGCGTCAGCAGTATCTGGCGGTGATGGAAGATCCGGAATTTAAGAAGGAATATCATGATCTGCTGAAGGATTATGTGGGCCGTCCGAGCCCGCTGTATTTTGCGCAGCGTCTGAGCGAAAAGTATAACGCGAAGATTTATCTGAAGCGTGAAGATCTGAACCATACCGGCGCGCATAAGGTGAACAACACCATTGGCCAGATTCTGCTGGCGAAGCGTCTGGGCAAGAAGCGTATTATTGCGGAAACCGGCGCGGGCCAGCATGGCGTGGCGACCGCGACCGTGTGCGCGCTGTTTGGCCTGGAATGCGTGGTG…	MVHPDEKGFYGQFGGAYIPEMLYPNVEELRQQYLAVMEDPEFKKEYHDLLKDYVGRPSPLYFAQRLSEKYNAKIYLKREDLNHTGAHKVNNTIGQILLAKRLGKKRIIAETGAGQHGVATATVCALFGLECVVYMGEKDIERQAPNVARMKMLGAEVRPATSGSKTLKDATNEAIRDWINNPDDTYYIIGSVVGPHPYPDMVARFQSVISEETRRQLLEKEGRDYPDHVLACVGGGSNAAGAFYHFIEDARVQLIAVEAAGKGICSGESAATTVLGREGVIHGSRTLLMQTEDGQIIEPYSISAGLDYPGIGPQHAYLFNSGRAEYLSATDEEALDAAFLLARLEGIIPALESAHALAALDHMQFETGQTVVVCLSGRGDKDMATYINYFGYLEHHHHH…	231	80-70%
Elegen	ATGGCGGCGCCGGCGGGCCATGCGGCGAACGATACCGCGCCGCGTACCGGCACCCTGAACCCGGATCCGGGCCATGAACCGGATCCGTATGGCGATTTTGGCGCGTTTGGCGGCCGTTTTGTGCCGGAAGCGCTGGTGGCGGCGCTGGAAGAACTGGAAACCGAATTTCGTACCGCGATGGCGGATGAACGTTTTCGTGCGGAACTGGATGCGCTGCGTGCGACCTATAGCGGCCGTCCGACCCCGCTGACCGAAGCGGAACGTTTTGCGGCGCATTGCGGCGGCGCGCGTATTTGGCTGAAGCGTGAAGATCTGAACCATACCGGCAGCCATAAGATTAACAACGTGCTGGGCCAGGCGCTGCTGACCAAGCGTATGGGCAAGACCCGTGTGATTGCG…	MAAPAGHAANDTAPRTGTLNPDPGHEPDPYGDFGAFGGRFVPEALVAALEELETEFRTAMADERFRAELDALRATYSGRPTPLTEAERFAAHCGGARIWLKREDLNHTGSHKINNVLGQALLTKRMGKTRVIAETGAGQHGVATATAAALLGLECTVYMGQRDTRRQALNVARMRLLGAEVIPVTTGARTLKDAINEAMRDWVTNVDSTHYCIGTVAGPHPFPVMVRELQRIIGDEAREQVRETTGRLPDAVAACVGGGSNAMGIFHGFVDDPGVRLYGFEAGGEGIETGRHAASITGGAPGVLHGNRTYLLQDEDGQTVESHSISAGLDYPGVGPEHSWLADIGRAEYRPVTDRAAMDAFALLCRTEGIIPAIESAHALAGAMTLGQELGADATILVN…	387	80-70%
Elegen	ATGAGCTATCATGCGCCGGATGAACGTGGCTATTATGGCGAATTTGGCGGCGCGTTTATTCCGGAAATGCTGTATCCGAACGTGGAAGAACTGCAGGAAGAATATCTGACCATTATTGAAGAACCGGATTTTCAGAACGAAATGCAGCATCTGCTGAAGACCTATGTGGGCCGTCCGACCCCGCTGTATCGTGCGGAACGTCTGAGCAACAAGTATCAGAGCCGTATTTATCTGAAGCGTGAAGATCTGTGCCATACCGGCGCGCATAAGATTAACAACACCATTGGCCAGGTGCTGCTGGCGAAGAAGCTGGGCAAGAAGCGTATTATTGCGGAAACCGGCGCGGGCCAGCATGGCGTGGCGACCGCGACCGTGTGCGCGCTGATGGGCATGGAATGC…	MSYHAPDERGYYGEFGGAFIPEMLYPNVEELQEEYLTIIEEPDFQNEMQHLLKTYVGRPTPLYRAERLSNKYQSRIYLKREDLCHTGAHKINNTIGQVLLAKKLGKKRIIAETGAGQHGVATATVCALMGMECIVYMGEVDIERQCPNVGRMKMLGATVVPATSGSKTLKDATNEAMRHWISHPDDTYYIIGSVVGPHPYPDMVARFQSVISEEISQQLLEQIGRENPDYVIACVGGGSNAAGAFYHFLDEPEVKLYAAEAAGQGISSGFSAATTVLGKPGVLHGSKTILMQTTDGQVVEPHSISAGLDYPGIGPFHAHMFDSKRAIFLKATDNESLTAAFELSRLEGIIPALESAHALHALGKLGAGSEQVVVSISGRGDKDLDRDTEEYGRLNGRYE…	3182	80-70%
Elegen	ATGGCGCTGTATACCCAGCCGGATAGCAGCGGCCATTTTGGCACCTTTGGCGGCCGTTTTGTGGCGGAAACCCTGGTGGCGCCGATTGAAGAACTGGAAGAAGCGTATCTGCATTTTAAGGATGATCCGGATTTTCAGCGTCGTTTTCAGGATGATCTGAAGAACTATGTGGGCCGTCCGACCCCGCTGTATCATGCGGAACGTTGGAGCAAGTGCCTGGGCGGCGCGCAGATTTGGCTGAAGCGTGAAGATCTGAACCATACCGGCGCGCATAAGATTAACAACACCATTGGCCAGGCGCTGCTGGCGAAGCATATGGGCAAGCGTCGTATTATTGCGGAAACCGGCGCGGGCCAGCATGGCGTGGCGACCGCGACCATTGCGGCGCGTCTGGGCCTG…	MALYTQPDSSGHFGTFGGRFVAETLVAPIEELEEAYLHFKDDPDFQRRFQDDLKNYVGRPTPLYHAERWSKCLGGAQIWLKREDLNHTGAHKINNTIGQALLAKHMGKRRIIAETGAGQHGVATATIAARLGLECVVYMGAEDVSRQKLNVYRMKLLGATVVPVTAGSRTLKDATNEAMRDWVTNVDDTFYIIGSVVGPHPYPMMVRDFQAIIGIEAKEQILEATGKLPDALVACVGGGSNAIGLFYGFLTDESVRMVGVEAGGHGIDTGQHSAPLSAGKIGVLHGNRTYLMADDDGQIIETHSISAGLDYPGVGPEHAWLKDNGRVNYVSITDDEALGAFNTLTRVEGIIPALESSHAVAYAMKLAATMSKDDIIIINLSGRGDKDVEQVARMISNGL…	3515	80-70%
Elegen	ATGACCGCGGTGCTGGAACTGGAAAGCGCGTATGAAAAGCCGGATGTGCATGGCCATTTTGGCATTTATGGCGGCCGTTTTGTGAGCGAAACCCTGATGCATGCGCTGGAAGAACTGGAAGATCTGTATGAAAAGCTGGTGAAGGATCCGGAATTTATTGAAGAATTTGATAAGGATCTGAAGCATTATGTGGGCCGTCCGAGCCCGCTGTATCATGCGGAACGTCTGAGCGAACAGGTGGGCGGCGCGCAGATTTATCTGAAGCGTGAAGATCTGAACCATACCGGCGCGCATAAGGTGAACAACACCATTGGCCAGGCGCTGCTGGCGAAGTATACCGGCAAGAACCGTATTATTGCGGAAACCGGCGCGGGCCAGCATGGCGTGGCGACCGCGACC…	MTAVLELESAYEKPDVHGHFGIYGGRFVSETLMHALEELEDLYEKLVKDPEFIEEFDKDLKHYVGRPSPLYHAERLSEQVGGAQIYLKREDLNHTGAHKVNNTIGQALLAKYTGKNRIIAETGAGQHGVATATIAARLGLECVVYMGSEDVKRQSPNVYRMKLLGATVVPVESGSKTLKDALNEAMRDWVTNIDSTLKDIGTVAGPHPYPMIVRDFQAVIGREAREQFLEKTGKLPDALVACVGGGSNAIGLFYPFINDSNVEMYGVEAAGLGLQSGKHSAPLCAGQHGVLHGNRTYLMSDEQGQIIETHSISAGLDYPGVGPEHSYLKDIGRVDYEVITDDEALEAFHALTRLEGIIPALESSHAIAYAMKLAGKMDKNDIIVVNLSGRGDKDINTVA…	3724	80-70%
Elegen	ATGAGCTATGCGCAGCCGGATACCAACGGCAAGTTTGGCATTTTTGGCGGCCGTTATGTGCCGGAAACCCTGATGCTGGCGGTGAAGGAACTGGAAGAAGCGTATGAAGAAGCGAAGAACGATCCGGCGTTTCAGATTGAACTGAACAACCTGCTGAACGAATATGTGGGCCGTGAAACCCCGCTGTATTATGCGGAAAACCTGACCAACCATGTGGGCGGCGCGAAGATTTATCTGAAGCGTGAAGATCTGAACCATACCGGCGCGCATAAGATTAACAACACCATTGGCCAGAGCCTGCTGGCGAAGCGTATGGGCAAGACCAAGATTGTGGCGGAAACCGGCGCGGGCCAGCATGGCGTGGCGACCGCGACCGTGTGCGCGCTGCTGAACCTGGAA…	MSYAQPDTNGKFGIFGGRYVPETLMLAVKELEEAYEEAKNDPAFQIELNNLLNEYVGRETPLYYAENLTNHVGGAKIYLKREDLNHTGAHKINNTIGQSLLAKRMGKTKIVAETGAGQHGVATATVCALLNLECAIFMGEEDIKRQALNVFRMELLGAKVVSVTSGSRTLKDAVNEALRYWVAHVDDTHYIIGSVLGPHPYPQMVRDFQSVIGKETKEQILAREGKLPDAVIACIGGGSNAMGMFYPFIQDEGVSLYGVEAAGHGIDTDKHAATMTKGSVGVFHGMKSYFLQDDWGQIKEAHSISAGLDYPGVGPEHSLLKDAGRAVYDAITDDEALDAFQLLSKKEGIIPALESAHAVAFAVKLAKEMKPSECLVVCLSGRGDKDVDTVRQIMEGESH…	3647	80-70%
Elegen	ATGAGCAAGGGCCGTTATGGCATTCATGGCGGCCAGTATATTCCGGAACTGCTGATGAACGCGAACCTGGAAGTGGAAGAAGCGTATAAGAAGTATCGTGATGATCCGGCGTTTGAACAGCAGCTGACCGCGCTGCTGAACGAATATGCGGGCCGTCCGAGCCTGCTGTATTTTGCGCGTAAGATTAGCAAGGATCTGGGCGGCGCGAAGATTTATCTGAAGCGTGAAGATCTGAACCATACCGGCGCGCATAAGATTAACAACGTGCTGGGCCAGACCCTGCTGGCGAAGCGTATGGGCAAGAAGCGTATTATTGCGGAAACCGGCGCGGGCCAGCATGGCGTGGCGACCGCGACCGTGTGCGCGCTGCTGGATCTGGAATGCGTGGTGTATATGGGC…	MSKGRYGIHGGQYIPELLMNANLEVEEAYKKYRDDPAFEQQLTALLNEYAGRPSLLYFARKISKDLGGAKIYLKREDLNHTGAHKINNVLGQTLLAKRMGKKRIIAETGAGQHGVATATVCALLDLECVVYMGKTDTDRQALNVYRMQLLGAEVRPVTSGTQTLKDAINEAMRDWSARVHDTFYCLGSVMGPHPYPEMVRDFQAVISREIKAQCEEKEGRLPDYVIACVGGGSNAMGAFYDFINEKGVRLIGCEAAGRGVDTPETAATIATGKLGIFHGMKSYFCQDGYGQIAPVYSISAGLDYPGVGPEHADLYDKGRASYVPITDDEAVNAFEYLAKTEGIIPAIESAHAVAHARKLAPTMTPDQIMVICLSGRGDKDVAAIARYKGVDIHELEHHH…	1634	80-70%
Elegen	ATGGGCAACCTGCCGGATAGCGCGGGCCATTTTGGCCGTTATGGCGGCCGTTTTGTGGCGGAAACCCTGATGGCGGCGCTGGAAGATCTGGATAAGGCGTATCGTGAAGCGCGTGCGGATCCGCAGTTTCAGGAAGAATTTGCGGATCTGCTGAAGCAGTATGTGGGCCGTCCGAGCCCGCTGTATCATGCGAAGCGTTGGAGCGATAGCCTGGGCGCGCAGATTTGGTTTAAGCGTGAAGATCTGAACCATACCGGCGCGCATAAGGTGAACAACACCATTGGCCAGGCGCTGCTGGCGAAGCGTATGGGCAAGACCCGTGTGATTGCGGAAACCGGCGCGGGCCAGCATGGCGTGGCGACCGCGACCGTGGCGGCGCGTCTGGGCATGGAATGCGTG…	MGNLPDSAGHFGRYGGRFVAETLMAALEDLDKAYREARADPQFQEEFADLLKQYVGRPSPLYHAKRWSDSLGAQIWFKREDLNHTGAHKVNNTIGQALLAKRMGKTRVIAETGAGQHGVATATVAARLGMECVVYMGSEDVHRQAPNVYRMKLLGATVVPVESGSKTLKDALNEAMRDWVTNVENTFYIIGTVAGPHPYPTMVRDFQTIIGREARVQMMEETGRLPDAVIACVGGGSNAIGIFHAFVEDESVRLIGVEAAGRGVDTDEHAAPLVAGTPGVLHGNRTYLMQDAHGQVIETHSISAGLDYPGVGPEHAWLKDTGRAEYVTITDDEALTAFEDCCRYEGIIPALESSHALAHAEKLAPQLGPDKIILVNLSGRGDKDIDTVAERLGDIAAAT…	885	80-70%
Elegen	ATGACCACCACCTATCAGCAGCCGAACGAACAGGGCCATTTTGGCATTTTTGGCGGCCGTTTTGTGCCGGAAACCCTGATGCCGGCGGTGCTGGAACTGGAAAAGGCGTATGATGAAGCGTGCAACGATGAAGGCTTTCAGAAGGAACTGAACCATTATCTGACCGATTATGTGGGCCGTGAAACCCCGCTGTATTTTGCGGAACGTCTGACCCGTGAATTTGGCGGCGCGAAGATTTATCTGAAGCGTGAAGATCTGAACCATACCGGCGCGCATAAGATTAACAACACCATTGGCCAGGCGCTGCTGGCGCAGCGTATGGGCAAGCGTAAGGTGGTGGCGGAAACCGGCGCGGGCCAGCATGGCGTGGCGACCGCGACCGTGTGCGCGCTGCTGAAC…	MTTTYQQPNEQGHFGIFGGRFVPETLMPAVLELEKAYDEACNDEGFQKELNHYLTDYVGRETPLYFAERLTREFGGAKIYLKREDLNHTGAHKINNTIGQALLAQRMGKRKVVAETGAGQHGVATATVCALLNLECVIFMGEEDIKRQKLNVFRMELLGAKVISVTQGSATLKDAVNEALRYWVANVEDTHYIIGSVMGPHPFPQIVRDFQRVIGDETRRQFLDKEQSLPDAVVACIGGGSNSIGMFYPFIEDAEVALYGVEAAGTGIVTTYHAATITKGTPGVLHGSMMDLLQDEYGQVIEAHSISAGLDYPGIGPEHSHLHAIGRVKYESITDQEALEGFKLLSESEGIIPALESAHAVAYLTKLAKEMGKDESIVVCLSGRGDKDVEAVKAALGGS…	562	80-70%
Elegen	ATGAACAGCGGCGAATTTGGCGATTATGGCGGCGTGTTTGTGCCGGAAACCCTGATGAACGCGGTGCTGGAACTGGAAGTGGCGTATAACACCTATAAGGATGATGTGGATTTTATTAACGAACTGAACGATCTGCATCGTGATTATGTGGGCCGTCCGAGCCCGCTGTATTATGCGGAACGTATGAGCCAGGATCTGGGCGGCGCGAAGATTTATCTGAAGCGTGAAGATCTGAACCATACCGGCGCGCATAAGATTAACAACGTGCTGGGCCAGATGCTGCTGGCGAAGCGTATGGGCAAGACCCGTGTGATTGCGGAAACCGGCGCGGGCCAGCATGGCGTGGCGACCGCGACCGCGGCGGCGCTGTTTGGCATGGAATGCGAAGTGTTTATGGGC…	MNSGEFGDYGGVFVPETLMNAVLELEVAYNTYKDDVDFINELNDLHRDYVGRPSPLYYAERMSQDLGGAKIYLKREDLNHTGAHKINNVLGQMLLAKRMGKTRVIAETGAGQHGVATATAAALFGMECEVFMGEEDTKRQSLNVYRMRLLGAKVHAVTSGTRTLKDAVDAAFEDWVSRVDDTHYVVGSAVGPHPFPMIVRDFQSVISVEARKQILEKEGRLPDAIVACVGGGSNAIGAFYNFIGDEGVRLIGCEAAGKGIDTPENAATICAGSVGIFHGMKSYFCQDDDGQIAPVYSISAGLDYPGVGPEHAYLADTNRAEYVSITDDEAVDAFEYLSRTEGIIPAIESAHAVAYAMILAPEMDKDDIMIICLSGRGDKDVAAIARYRGEKIYDLEHHH…	1865	80-70%
Elegen	ATGAAGACCACCTATCAGGCGCCGGATGAAACCGGCCATTTTGGCAAGTTTGGCGGCCGTTTTGTGCCGGAAACCCTGATGCCGGCGGTGCTGGAACTGGAAAAGGCGTATGATGAAGCGAAGCATGATGAAGCGTTTCAGGCGGATCTGGCGTATTATCTGCAGGAATATGTGGGCCGTGAAACCCCGCTGTATTTTGCGGAAAACCTGACCAAGAAGCTGGGCGGCGCGAAGATTTATCTGAAGCGTGAAGATCTGTGCCATACCGGCGCGCATAAGATTAACAACACCATTGGCCAGGCGCTGCTGGCGCTGCGTATGGGCAAGCGTAAGATTGTGGCGGAAACCGGCGCGGGCCAGCATGGCGTGGCGACCGCGACCGTGTGCGCGCTGCTGAAC…	MKTTYQAPDETGHFGKFGGRFVPETLMPAVLELEKAYDEAKHDEAFQADLAYYLQEYVGRETPLYFAENLTKKLGGAKIYLKREDLCHTGAHKINNTIGQALLALRMGKRKIVAETGAGQHGVATATVCALLNLDCVVFMGEEDIRRQKLNVFRMELLGARVESVSQGSGTLKDAVNEALRYWVTNVEDTHYILGSALGPHPFPQIVRDFQCVIGNETKKQFFEAENRLPDAVVACIGGGSNSIGMFHPFVTDEAVKLYGVEAAGAGLDTDKHAASLTKGKPGVLHGAFMYLLQDENGQVQEAHSISAGLDYPGVGPEHSFFHDIGRVEYVSITDEEALEGLQQLSRTEGIIPALETAHAIYYAVKLAPQMKSDEIIVVCLSGRGDKDMDTVRARFEGG…	2227	80-70%
Elegen	ATGAGCAAGCTGGGCCGTTTTGGCGATTATGGCGGCCGTTTTGTGCCGGAAACCCTGATGAACGCGGTGCTGGAACTGGAAGCGGCGTATGATGCGGCGAAGAACGATCCGCAGTTTCAGCGTGATATTGGCGAAATTCTGGATGATTATGCGGGCCGTCCGACCCCGCTGTTTCATGCGCAGAAGCTGAGCGAACATCTGGGCGGCGCGCAGATTTGGCTGAAGCGTGAAGATCTGAACCATACCGGCAGCCATAAGATTAACAACGTGCTGGGCCAGGTGCTGCTGACCCAGCGTATGGGCAAGAAGCGTGTGATTGCGGAAACCGGCGCGGGCCAGCATGGCGTGGCGACCGCGACCGCGTGCGCGCTGCTGGGCCTGGATTGCGTGGTGTATATG…	MSKLGRFGDYGGRFVPETLMNAVLELEAAYDAAKNDPQFQRDIGEILDDYAGRPTPLFHAQKLSEHLGGAQIWLKREDLNHTGSHKINNVLGQVLLTQRMGKKRVIAETGAGQHGVATATACALLGLDCVVYMGAVDTSRQALNVARMRLLGAEVIAASTGTATLKDAINEALRDWVANADDTYYCFGTAAGPHPFPTMVRDFQRIIGLEARQQMQKAAGCLPDVVAACVGGGSNAIGIFHQFLDDLGVRLVGVEAGGRGADSDQHAARFSDMGFLGAAGQHSYLLRDEDGQSHVTHSISAGLDYPGIGPEHAFLKDRKRANYVLVTDAEAVKALTLLTRSEGIIPALESAHAVAHAIRLATPSIPSLIIVVNLSGRGDKDMEIVRRYLKESEPGASHC…	3940	70-60%
Elegen	ATGATGAGCTATCTGGTGGATGAAAAGGGCTATTTTGGCGAATTTGGCGGCGCGTATGTGCCGGAAATTCTGCATAAGTGCGTGGAAGATCTGCAGAACGCGTATCTGCCGATTATTGAAAGCGAAAGCTTTCGTCGTGATTATCATCAGCTGCTGCGTGATTATGTGGGCCGTCCGAGCCCGCTGTATTTTGCGCGTCGTATGAGCGAACGTTATGCGGGCGCGAAGATTTATCTGAAGCGTGAAGATCTGAACCATACCGGCGCGCATAAGATTAACAACACCATTGGCCAGATTCTGCTGGCGAAGCGTATGGGCAAGACCCGTATTATTGCGGAAACCGGCGCGGGCCAGCATGGCGTGGCGACCGCGACCATTTGCGCGAAGTTTGGCCTGGAA…	MMSYLVDEKGYFGEFGGAYVPEILHKCVEDLQNAYLPIIESESFRRDYHQLLRDYVGRPSPLYFARRMSERYAGAKIYLKREDLNHTGAHKINNTIGQILLAKRMGKTRIIAETGAGQHGVATATICAKFGLECVVYMGETDIERQHMNVERMKLLGAEVRPVTTGAKTLKDATNEAIRDWIANPENTYYLIGSVVGPHPYPMMVRDFQSIISEEIKVQMQEQEGRLPDVVIACVGGGSNAMGAFYDFIDEPSVRLIGVEAAGKGVDSDEHAATLSLGRVGVLHGSFSYLLQDEDGQIEEAHSISAGLDYPGVGPEHSYLKDIQRAEYFSITDEEALEAFHLLCRTEGIIPALESAHAIAAAMKLANELPKDSVIVVNLSGRGDKDMGTIADRLKLQDE…	2135	70-60%
Elegen	ATGACCATTACCCCGCAGCAGCCGACCACCACCGCGCTGCGTCAGCGTGGCCCGTTTTTTGGCGAATTTGGCGGCGTGTATATGCCGGAAATTCTGCATCAGGTGGTGGAAGAACTGGCGCGTGCGTTTGAAGCGGCGAAGCATGATCCGGAATTTCTGACCGAATATCGTGCGCTGCTGAAGGATTATGTGGGCCGTCCGAGCATTCTGACCTATGCGCAGGCGCTGACCACCGAACTGGGCGGCGCGAACATTTATCTGAAGCGTGAAGATCTGAACCATACCGGCGCGCATAAGATTAACAACGTGCTGGGCCAGGTGCTGCTGGCGAAGCGTATGGGCAAGACCCGTATTATTGCGGAAACCGGCGCGGGCCAGCATGGCGTGGCGACCGCGACC…	MTITPQQPTTTALRQRGPFFGEFGGVYMPEILHQVVEELARAFEAAKHDPEFLTEYRALLKDYVGRPSILTYAQALTTELGGANIYLKREDLNHTGAHKINNVLGQVLLAKRMGKTRIIAETGAGQHGVATATACALFDLDCTIFMGAEDIRRQALNVFRMELLGAKVISVTSGSKTLKDAVNEAMRDWMANVETTHYVIGSVLGPHPFPLMVRDFQSVIGREAREQCLERYGTLPTAVVACVGGGSNAMGIFAGFVDDEAVRLVGCEAAGAGIDTGKHAARFAEGKPGVLHGAMMYLLQDHDGQILEAHSISAGLDYPGIGPEHAHLRDSGRAEYDYVTDDEALDAFQILCRLEGIIPALESAHAIAYALKEAEAMDTDDILLVCLSGRGDKDVATAS…	605	70-60%
Elegen	ATGACCGCGCGTCCGAACACCGGCCCGGCGGCGGCGCATCTGGAAGAACGTACCCGTACCATTCTGCCGGATGAAGCGGGCCATTTTGGCGTGTTTGGCGGCCGTTATGTGCCGGAAACCCTGATGCCGGCGCTGACCGAACTGGATGCGGCGTATCGTGCGGCGAAGGGCGATCGTAGCTTTCATGATACCCTGGCGGATCTGCTGCGTGAATATGCGGGCCGTCCGACCGCGCTGACCCATGCGCAGCGTATGACCGCGGATCTGGGCGGCGCGAAGGTGTATCTGAAGCGTGAAGATCTGCTGCATACCGGCGCGCATAAGATTAACAACGCGCTGGGCCAGTGCCTGCTGGCGATGCGTATGGGCAAGACCCGTATTATTGCGGAAACCGGCGCG…	MTARPNTGPAAAHLEERTRTILPDEAGHFGVFGGRYVPETLMPALTELDAAYRAAKGDRSFHDTLADLLREYAGRPTALTHAQRMTADLGGAKVYLKREDLLHTGAHKINNALGQCLLAMRMGKTRIIAETGAGQHGVATATACALLGLNCVVYMGEEDIRRQALNVFRMELLGAEVVEVSQGSGTLKDAVNEALRDWVTHVRDTHYIIGSALGPHPFPKMVRDFQRIIGVEARAQIQAREGRLPEAVVACVGGGSNAIGTFYAFIEETAVRLIGIEAAGSGIETGKHAAPLTAGRSGVLHGCRSYVMQDGDGQVIESHSISAGLDYPGVGPEHAWLKETGRATYLTVTDDEALQAFQDLSRAEGIIPALESAHAVAQAFEVAAEMGRGTRMVVCLSGR…	1200	70-60%
Elegen	ATGAAGGCGACCAAGGATGGCAAGTTTGGCGAATATGGCGGCCAGTATCTGCCGGAAGTGCTGATTCCGGCGCTGGATGAACTGGAAGAAACCTATACCAAGATTAAGGATGATAAGGAATTTCAGAAGACCCTGACCGCGGTGTATCATGATTATGCGGGCCGTCCGAGCAAGCTGTATCTGGCGGAAGGCCTGAGCGAACATCTGGGCGGCGCGAAGATTTATCTGAAGCGTGAAGATCTGAACCATACCGGCGCGCATAAGCTGAACAACTGCATGGGCCAGATTCTGCTGGCGAAGCGTATGGGCAAGACCCGTATTATTGCGGAAACCGGCGCGGGCCAGCATGGCGTGGCGGCGGCGACCGTGGCGGCGCGTTTTAAGCTGAAGTGCGAAGTG…	MKATKDGKFGEYGGQYLPEVLIPALDELEETYTKIKDDKEFQKTLTAVYHDYAGRPSKLYLAEGLSEHLGGAKIYLKREDLNHTGAHKLNNCMGQILLAKRMGKTRIIAETGAGQHGVAAATVAARFKLKCEVFMGAEDCTRQKLNVFRMKLMGATVHPVSSGTKTLKEALNEAIRDWVSNVEDTFYIIGTVAGPHPYPMMVRDFQAVIGREAREQILQSEGRLPKALIACVGGGSNAMGLFYPFLDDESVMMIGVEAAGKGLDTDKHAASLTKGRPGVLHGNRTYLLQDENGQIIEAHSISAGLDYPGVGPEHSLLKDIERANYAAITDSQALDAFKSLAKLEGIIPALESAHAIAYAVQYAQQCQTDDVVIVNLSGRGDKDVNQVADRMGIELLEHH…	4009	70-60%
Elegen	ATGATTACCACCACCCCGAACAACAACAAGGCGTATAACCAGCCGGATAGCATTGGCCATTTTGGCAAGTTTGGCGGCCGTTTTGTGAGCGAAACCCTGATGCCGCTGATTCTGGATATTGAAATTGAATATGAAAAGGCGAAGAACGATCCGAGCTTTCAGAGCAAGCTGACCGATCTGCTGGAACATTATGTGGGCCGTCCGAGCCCGCTGTATTTTGCGCCGCGTATTACCGAACATTATGGCGCGAACATTTATCTGAAGCGTGAAGATCTGAACCATACCGGCGCGCATAAGATTAACAACACCGTGGGCCAGATTCTGCTGGCGCAGCGTATGGGCAAGCATCGTGTGATTGCGGAAACCGGCGCGGGCCAGCATGGCGTGGCGACCGCGACC…	MITTTPNNNKAYNQPDSIGHFGKFGGRFVSETLMPLILDIEIEYEKAKNDPSFQSKLTDLLEHYVGRPSPLYFAPRITEHYGANIYLKREDLNHTGAHKINNTVGQILLAQRMGKHRVIAETGAGQHGVATATVCALFNMECTVFMGEKDIERQALNVFRMKLLGASVRPVSSGSKTLKDATNEAIRDWVSNVEDTYYILGSVVGPHPYPMIVRDFQSIIGYETKTQSMEATGRLPDALVACVGGGSNAIGMFYPFIDDETVQLYGVEAAGKGMDTSEHCASLAVGKPGVLHGSKTYLLQNSDGQVIEAHSISAGLDYPGVGPEHSYLKDIGRVHYESATDSEALAAFHWTSQKEGIIPALETAHAVAYLKQLAQKLTVNETIVINLSGRGDKDIETVA…	3705	70-60%
Elegen	ATGAGCAGCGCGAGCCCGGTGACCGTGTTTCATACCGATCCGGATCCGAAGGGCCCGTATGGCGATTATGGCGGCCGTTTTGTGCCGGAAAGCCTGATGGTGCTGCTGGATACCCTGACCGAAAGCTATGCGCAGGCGAAGGCGGATAGCGAATTTCAGACCGAACTGCAGGATCTGCTGCGTGAATATGTGGGCCGTCCGAGCCCGCTGTATTTTGCGAAGCGTCTGACCGAACATTGCGGCGGCGCGCGTATTTATCTGAAGCGTGAAGATCTGAACCATACCGGCGCGCATAAGATTAACAACACCCTGGGCCAGGCGCTGCTGGCGCTGCGTATGGGCAAGCAGCGTATTATTGCGGAAACCGGCGCGGGCCAGCATGGCGTGGCGACCGCGACC…	MSSASPVTVFHTDPDPKGPYGDYGGRFVPESLMVLLDTLTESYAQAKADSEFQTELQDLLREYVGRPSPLYFAKRLTEHCGGARIYLKREDLNHTGAHKINNTLGQALLALRMGKQRIIAETGAGQHGVATATMCALFGLDCVIYMGEEDIRRQSPNVYRMKLLGAEVVPVSSGACTLKDAMNEAMRDWVANVDSTHYIIGSVAGPHPFPLLVRDFQIVIGRETREQILEREGRLPDVLVACVGGGSNAMGMFYPFLDDAGVALFGVEAAGLGLDSGKHAASLTKGRPGVLHGAMMYLLQDKHGQIMEAHSISAGLDYPGVGPEHCHLHECGRVVYECCEDEDAVAAFQTFAQLEGIIPALNSSHAVAYALRTAAGMEKETRVVICLSGRGDKDLATIR…	3057	70-60%
Elegen	ATGATTCTGGAAGATAGCACCGTGGTGAGCAAGCTGAAGAACAAGTTTCTGAAGATTGAAGATCTGCCGGATTTTAAGGGCCATTTTGGCCAGTATGGCGGCCGTTTTGTGAGCGAAACCCTGATGCCGGCGCTGGAAGAACTGGAAAAGGCGTATAAGAAGTATCTGAAGGATAAGGAATTTCATGCGCAGCTGGATTATTATCTGCGTGATTATGTGGGCCGTCCGAGCCCGCTGTATTTTGCGCAGCGTCTGAGCAAGGAAAACGGCAACTGCAAGATTTATTTTAAGCGTGAAGATCTGAACCATACCGGCGCGCATAAGGTGAACAACGTGCTGGGCCAGGGCCTGCTGGCGATTGTGATGGGCAAGAAGCGTATTATTGCGGAAACCGGCGCG…	MILEDSTVVSKLKNKFLKIEDLPDFKGHFGQYGGRFVSETLMPALEELEKAYKKYLKDKEFHAQLDYYLRDYVGRPSPLYFAQRLSKENGNCKIYFKREDLNHTGAHKVNNVLGQGLLAIVMGKKRIIAETGAGQHGVATATICALLGLQCYIYMGEKDIKRQAPNVFRMKLLGATVVSVTSGSKTLKDAINEAFRDWVSNVDTTHYVIGSVTGPHPYPMIVRDFQAIIGIETKKQIIEKENKLPDYLVACVGGGSNSMGLFYPFLNDKKVKMIGVEAAGLGLNTKEHAATLTKGRKGILHGMRSYVLKDEDGEVKEVYSISAGLDYPGVGPEHSFLKDTNRIEYFSATDNEALNAFKLCSRLEGIIPALESSHAIAYLIKSAKNLNKENIIVVNLSGR…	1199	70-60%
Elegen	ATGAGCACCGGCCGTTATGGCGGCTATGGCGGCCGTTGGGTGCCGGAAACCCTGATGGAAGCGCTGATTGAACTGGAAAAGGCGTATGGCGCGAGCAAGCGTGATCCGAGCTTTCTGGATGAACTGCAGGGCCTGCTGGATGATTATGCGGGCCGTCCGACCCCGCTGTATCCGGCGAAGCGTCTGAGCGCGAAGGCGGGCGTGAAGGTGTATCTGAAGCGTGAAGATCTGTGCCATACCGGCAGCCATAAGCTGAACAACGCGCTGGCGCAGGGCCTGCTGGCGAAGGCGCTGGGCAAGAAGCGTATTATTGCGGAAACCGGCGCGGGCCAGCATGGCGTGGCGACCGCGACCGCGTGCGCGCTGCTGGATATTCATTGCATTGTGTTTATGGGCGAT…	MSTGRYGGYGGRWVPETLMEALIELEKAYGASKRDPSFLDELQGLLDDYAGRPTPLYPAKRLSAKAGVKVYLKREDLCHTGSHKLNNALAQGLLAKALGKKRIIAETGAGQHGVATATACALLDIHCIVFMGDEDMARQEPNVRSMELLGATVRPVEAGSKTLKEAINEALRDWVTNVRTTHYILGSALGPHPYPLIVRDFQGVIGREAREQILTREQRLPSRVIACVGGGSNSMGAFHAFVEDRAIELVGVEAGGSGADSGKHGAALVAGTPGILHGTLSYLLQDEFGQVADVHSISAGLDYPGVGPEHSFYRDDGRARYARMSDAEALNGFQLLSRTEGIIPALESAHAIAYALKLAGTLSRDKIIVVNLSGRGDKDLAVVVEYLGVEIYGLEHHHH…	2827	70-60%
Elegen	ATGCAGAAGAACACCCTGCCGGATAAGACCGGCCATTTTGGCGAATTTGGCGGCCGTTTTGTGCCGGAAGCGCTGATTGCGGCGCTGCAGGAACTGGAAAAGGAATATCGTAGCGCGAAGCGTGATCCGGATTTTCATGCGTGCATTGAAAGCCTGCTGCATCATTATGGCCGTCCGACCCCGCTGTATTATCTGGCGCAGCTGCTGGAAAGCTTTGAAGGCGCGAAGGTGTATCTGAAGCGTGAAGATCTGCTGCATACCGGCGCGCATAAGATTAACAACACCCTGGGCCAGGGCCTGCTGGCGAAGCGTATGGGCAAGAAGCGTATTATTGCGGAAACCGGCGCGGGCCAGCATGGCGTGGCGACCGCGACCGTGGCGGCGCTGTTTGATCTGGAT…	MQKNTLPDKTGHFGEFGGRFVPEALIAALQELEKEYRSAKRDPDFHACIESLLHHYGRPTPLYYLAQLLESFEGAKVYLKREDLLHTGAHKINNTLGQGLLAKRMGKKRIIAETGAGQHGVATATVAALFDLDCEIYMGAEDVERQKMNVERMELLGAKVTPVTSGTQTLKDAINECIRDWATNAADTYYLLGSAIGPHPYPMMVRDFQSVIGKEAKEQILEKENRLPDTVIACIGGGSNSIGIFAGFVENEEVGLIGVEAGGEGISSGRHSATLTAGSEGVLHGSLSYILQDQDGQIKEAHSISAGLDYPGVGPEHAYLKDIGRAQYVGVTDKEALEGFHLLTRFEGIIPALESSHAVAYLKTLAPKMRKKQTVIVNLSGRGDKDIGIIADAMGVKIL…	428	70-60%
Elegen	ATGAACAAGGATTTTGTGGCGGATAAGGGCTTTTTTGGCGCGTATGGCGGCGCGTATGTGCCGGAACTGCTGTATCCGAACGTGGAAGCGCTGGAACAGAGCTATCTGAGCGTGCGTCAGGATGATAGCTTTCAGGCGGAATTTAAGTGCCTGCTGCATGATTATGTGGGCCGTCCGAGCCCGCTGTATCATGCGCAGCGTCTGAGCAAGCATCTGGGCTGCCGTGTGTATCTGAAGCGTGAAGATCTGAACCATACCGGCGCGCATAAGATTAACAACACCATTGGCCAGGCGCTGCTGGCGCAGCGTATGGGCAAGAAGCGTATTATTGCGGAAACCGGCGCGGGCCAGCATGGCGTGGCGACCGCGACCGTGTGCGCGCTGTTTGGCCTGGATTGC…	MNKDFVADKGFFGAYGGAYVPELLYPNVEALEQSYLSVRQDDSFQAEFKCLLHDYVGRPSPLYHAQRLSKHLGCRVYLKREDLNHTGAHKINNTIGQALLAQRMGKKRIIAETGAGQHGVATATVCALFGLDCTVYMGEVDIERQKLNVIRMQLLGAKVVSVTAGSRTLKDATNEAMRDWITNVENTHYIIGSVMGPHPYPYMVRDFQSIIGQETRQQIMEKTGALPDAIVACVGGGSNASGLFYEFLTSPEVKLIGVEAAGAGVDTNKTAATLTTGSEGILHGSRTYLLQDDDGQIIESHSISAGLDYPGVGPEHAYLKDSGRAKYVPITDAEALKAFHMLTKTEGIIPALESAHAIAHAVKIAEKMPKNHIIVVNLSGRGDKDIHTVANIFNAQEEL…	3210	70-60%
Elegen	ATGAAGAACTTTAACGATTGGTATGATAAGGGCTTTTTTGGCGAATATGGCGGCATTTATGTGCCGGAAATTCTGATGCCGCTGGTGCTGGAACTGAAGGAAGCGTATGAACAGTATAAGAACGATATTATTTTTCAGAGCGAATTTGAAGATTATCTGAAGGATTATGTGGGCCGTGAAACCCCGCTGTATTTTGCGGAAAACCTGAGCAAGAAGTATGCGAAGAACATTTATCTGAAGCGTGAAGATCTGAACCATACCGGCGCGCATAAGATTAACAACGCGCTGGGCCAGATTCTGCTGGCGAAGCGTATGCGTAAGACCCGTATTATTGCGGAAACCGGCGCGGGCCAGCATGGCGTGGCGACCGCGACCGTGTGCGCGCTGTTTGGCTTTAAG…	MKNFNDWYDKGFFGEYGGIYVPEILMPLVLELKEAYEQYKNDIIFQSEFEDYLKDYVGRETPLYFAENLSKKYAKNIYLKREDLNHTGAHKINNALGQILLAKRMRKTRIIAETGAGQHGVATATVCALFGFKCIIYMGKTDVERQSLNVFRMKMLGAEVKPVDTGSRTLKDATNEAIRDWVSNVENTYYLIGSVVGPHPYPMMVRDFQSIIGKETKEQILKYEGKMPDYILACVGGGSNAIGIFSHYLEDKEVKLIGIEGGGFGLATDRHAATLCKGAKGIFHGMKTYILQDENGQIAHAHSVSAGLDYPGVGPEHCYLKDTKRVSYVSATDDEALDAFLWLSEKEGIIPALESSHAIAYLKKMKSTKKDKIIVVNLSGRGDKDIHTLMEILKGNLLE…	2182	70-60%
Elegen	ATGCCGAGCAACCCGATTATTCCGGATGTGACCGCGACCCCGCATCCGTATGGCGGCGCGTTTGGCGATTATGGCGGCCGTTATGTGCCGGAAGCGCTGGTGGCGGCGCTGGATGAACTGACCCGTGAATTTGATGAAGCGAAGAGCGATCCGGAATTTAAGCGTGAACTGGAATATTATCTGAAGGATTATAGCGGCCGTCCGACCCCGCTGACCCGTGCGAACCGTCTGAGCGAACATCTGGGCGGCGCGCGTATTTATCTGAAGCGTGAAGGCCTGAACCATACCGGCGCGCATAAGATTTGCAACGCGATTGGCCAGGCGCTGCTGACCAAGCGTATGGGCAAGACCCGTATTATTGCGGAAACCGGCGCGGGCCAGCATGGCGTGGCGACCGCG…	MPSNPIIPDVTATPHPYGGAFGDYGGRYVPEALVAALDELTREFDEAKSDPEFKRELEYYLKDYSGRPTPLTRANRLSEHLGGARIYLKREGLNHTGAHKICNAIGQALLTKRMGKTRIIAETGAGQHGVATAAVAARFGLDCTVFMGEEDMVRQALNVFRMRLLGAEVVPVGSGSRTLKDALNEALRDWVTTVENTYYIIGTAAGPHPYPRMVRDFQRIIGDEARAQIQERTGRLPSAIVACIGGGSNAIGMFHAFIEDRDVALVGAEAAGRGLGTGLHAASMTLGTPGVIHGMRTYLLQDEDGQVTDVHSLSAGLDYPGVGPEHAYLKDLGRATYDAVTDDEALEAFRLLSELEGIIPALETSHALAHVLKLAPSMRPGEIVLMNLSGRGDKDVATA…	2831	70-60%
Elegen	ATGACCACCGCGCTGAGCCATCATACCCTGCTGCCGGAAACCAGCTTTGGCGAACGTCATGGCCGTCATTGGGGCCCGTATGGCGGCCGTTTTATTCCGGAAGCGCTGGTGGCGGCGGTGGAAGAACTGGAAGCGGCGTTTCGTACCGCGTGGGCGGATCCGAGCTTTCATGCGGAACTGGAAGATCTGCTGAAGAACTATGTGGGCCGTCCGAGCGCGCTGAGCGAAGCGGAACGTCTGGCGGCGGAAGTGGGCGCGCAGATTTGGCTGAAGCGTGAAGATCTGAACCATACCGGCGCGCATAAGGCGAACAACACCGTGGGCCAGTGCCTGCTGGCGAAGCGTATGGGCAAGACCCGTGTGATTGCGGAAACCGGCGCGGGCCAGCATGGCGTGGCG…	MTTALSHHTLLPETSFGERHGRHWGPYGGRFIPEALVAAVEELEAAFRTAWADPSFHAELEDLLKNYVGRPSALSEAERLAAEVGAQIWLKREDLNHTGAHKANNTVGQCLLAKRMGKTRVIAETGAGQHGVATATIAALLEIPCTVYMGTVDTQRQRPNVVRMRLLGANVVPVQSGSRTLKDAINEALRDWVSHPEHTYYLLGSAAGPHPYPTMVRHFQRVIGDEARAQIHAQTGRLPDAVIACVGGGSNAIGMFHGFIDDTEVKLYGVEPAGEGVETGRHAATISGGEPGVLHGTRSYMLQDEHGQVLESHSISAGLDYPGVGPEHSWLAASGRATYEPVTDTEALTAFRTLARTEGIIPALESAHAVALLKELAEQILPETDLVNLLSEGRGPKAA…	602	70-60%
Elegen	ATGGGCACCCAGACCCCGCATACCAACGGCGCGACCCAGAACGTGAGCACCACCACCCCGCTGTATTATAACCAGCCGGATGCGCGTGGCTTTGGCCAGTATGGCGGCGCGTTTGTGAGCGAAACCCTGACCGCGGCGACCGCGGAACTGCTGGCGATTTATGATGAAAGCAAGAAGGATCCGCAGTATTTTCAGGATTATGTGGCGCTGCTGCAGAAGTATGTGGGCCGTCCGACCCCGCTGACCTATGCGAAGTATCTGACCGATAAGCTGGGCGGCGCGAAGATTTATTTTAAGCGTGAAGATCTGAACCATACCGGCGCGCATAAGATTAACAACGCGCTGGGCCAGGCGCTGCTGGCGAAGCGTATGGGCAAGAACCGTATTATTGCGGAAACC…	MGTQTPHTNGATQNVSTTTPLYYNQPDARGFGQYGGAFVSETLTAATAELLAIYDESKKDPQYFQDYVALLQKYVGRPTPLTYAKYLTDKLGGAKIYFKREDLNHTGAHKINNALGQALLAKRMGKNRIIAETGAGQHGVATATVCALFDLPCIVYMGQVDIQRQAPNVARMKLLGAEVRPVTSGSQTLKDATNEAMRDWVTNVTDTFYIIGSVAGPHPYPSMVRDFQSVIGREARAQILTQEGKLPDALVACVGGGSNAMGLFHPFVNDASVAMYGVEAGGHGISTDQHAAPLTKGKPGVLHGAMMYLLQDDQGQIAEAHSISAGLDYPGVGPEHSYLKDIKRVKYAAATDAEALTLTTLLCQTEGIIPALESAHAIAYAVKLAKTKPQDEIIVICLS…	1862	70-60%
Elegen	ATGAGCAAGCCGGGCTATTTTGGCCGTTTTGGCGGCGCGTTTGTGCCGGAAATTCTGGTGCCGGCGCTGGAAGAACTGGAAAAGGCGTTTACCAAGTATAAGGAAGATAAGAAGTTTAACGATGATCTGCAGCTGTTTCTGAAGGAATTTGTGGGCCGTGAAACCCCGCTGACCCTGGCGGAACGTCTGAGCGCGCATCTGGGCGTGAGCCTGTATCTGAAGCGTGAAGATCTGAACCATACCGGCGCGCATAAGATTAACAACACCATTGGCCAGATTCTGCTGGCGAAGAAGATGGGCAAGCGTCAGATTATTGCGGAAACCGGCGCGGGCCAGCATGGCGTGGCGACCGCGACCGCGTGCGCGATGCTGGGCCTGGAATGCCAGATTTATATGGGC…	MSKPGYFGRFGGAFVPEILVPALEELEKAFTKYKEDKKFNDDLQLFLKEFVGRETPLTLAERLSAHLGVSLYLKREDLNHTGAHKINNTIGQILLAKKMGKRQIIAETGAGQHGVATATACAMLGLECQIYMGEKDVKRQQPNVFRMEMLGAKVVPVTSGSCTLKDAVNEALRDWVTNVETTHYLLGSAAGPHPYPTMVREFQSVIGTEARAQIRETTKGLPDVVLACVGGGSNAIGIFYPFVDDSEVQLIGVEAGGLGLDTDKHAAPLTTGRTGVFIGMKSYLLQDDYGQIAPVHSVSAGLDYPGVGPEHAYLKDIGRAQYDTVTDVEALEAFQLLARTEGIIPALESAHAIAHAVKLAPKLKEDIVVIVNLSGRGDKDLDIVRTETIMFLEHHHHHH*	3566	70-60%
Elegen	ATGCCGCATCCGATTACCCCGGATCTGAAGGAAGTGCAGAAGACCCCGATGAACTATTTTGGCCAGTATGGCGGCAGCTTTGTGCCGGAACAGCTGCAGAAGCCGCTGAGCGAACTGGAACATGCGCAGACCGAACTGAAGAACGATAGCAGCTTTCAGAAGGAACTGAACGCGTATCTGAAGGATTATGTGGGCCGTCCGAGCCCGCTGACCGAAGCGAAGCGTCTGGCGGCGACCCATGGCGGCGCGAAGATTTATCTGAAGCGTGAAGATCTGAACCATACCGGCGCGCATAAGATTAACAACGTGCTGGGCCAGATTCTGCTGGCGAAGCATATGGGCAAGAAGCGTATTATTGCGGAAACCGGCGCGGGCCAGCATGGCGTGGCGACCGCGACC…	MPHPITPDLKEVQKTPMNYFGQYGGSFVPEQLQKPLSELEHAQTELKNDSSFQKELNAYLKDYVGRPSPLTEAKRLAATHGGAKIYLKREDLNHTGAHKINNVLGQILLAKHMGKKRIIAETGAGQHGVATATACAKLGLQCVVYMGEEDIQRQAPNVFRMKLLGAEVRGVSSGSKTLKDAINEAMRDWVTNVETTYYLIGSVMGPHPYPTMVRDFQAIIGNEIRSQMEAQEGRLPDLAIACVGGGSNAIGLFHPFIDNTDVAIYGVEAAGEGLDTDKTAATLTIGEAGVFHGMKSLFLQDDDGQITEAHSISAGLDYPGIGPEHSFLKDSGRVKYESVTDEEALEAFQILCQLEGIIPALESSHALAYAIKKAADMPKDQIMIINLSGRGDKDVYQVQ…	1559	70-60%
Elegen	ATGAGCGATCAGAGCGATCTGCATCTGAGCGAAGCGCCGTATTTTGATACCAAGAAGGAAACCCTGCTGCCGGGCGCGCGTGGCCGTTTTGGCGCGTATGGCGGCCAGTATGTGCCGGAAACCCTGATGCCGGCGCTGTTTGAACTGGAAAAGGCGGCGAAGGCGGCGTGGAAGGATGGCGATTTTCAGACCGAACTGAACCATCATCTGAAGAACTATGTGGGCCGTCCGACCCCGCTGTATGAAGCGGAACGTCTGACCGAATATCTGGGCGGCCCGCGTATTTTTCTGAAGCGTGAAGATCTGACCCATACCGGCGCGCATAAGATTAACAACGCGCTGGGCCAGGCGCTGCTGGCGGTGCGTATGGGCAAGAAGCGTCTGGTGGCGGAAACCGGC…	MSDQSDLHLSEAPYFDTKKETLLPGARGRFGAYGGQYVPETLMPALFELEKAAKAAWKDGDFQTELNHHLKNYVGRPTPLYEAERLTEYLGGPRIFLKREDLTHTGAHKINNALGQALLAVRMGKKRLVAETGAGQHGVATAAVCAKLGLQCVVYMGAEDMKRQALNVFRMELLGAEVRPVLSGSQTLKDAINEAIRDWVTNVESSHYLLGSAVGPHPYPTMVREFHKVIGRETKSQILERTDSLPDYLIACVGGGSNAIGLFYPFVNDPVKMVGVEAAGEGIETGRHSATLCAGGIGVLHGTRSYLIQDEHGQISLPHSISAGLDYPGVGPEHSYLHDINRVEYLAVTDDEALSALDLCSQIEGIIPALESAHAIAYLEEAKEAFEPDQSIVVNLSGR…	1412	70-60%
Elegen	ATGAAGTATAAGCTGCCGGATCAGAACGGCTATTTTGGCATTTTTGGCGGCCAGTTTATTCCGGAAACCCTGGTGAGCGCGCTGAAGGAACTGGAAGAAGCGTATAAGGAAGCGAAGGGCGATGGCATTTTTCAGGCGGAACTGGAAAAGCTGCTGAAGGATTATGTGGGCCGTGAAACCCCGATTTATCATGCGAAGGGCCTGAGCGAACATTATGGCGGCGCGCAGATTTATCTGAAGCGTGAAGATCTGAACCATACCGGCGCGCATAAGATTAACAACGCGCTGGGCCAGGCGCTGCTGGCGAAGCGTATGGGCAAGAAGAAGTATATTGCGGAAACCGGCGCGGGCCAGCATGGCGTGGCGACCGCGACCGCGGCGGCGCTGTTTGGCTTTGAT…	MKYKLPDQNGYFGIFGGQFIPETLVSALKELEEAYKEAKGDGIFQAELEKLLKDYVGRETPIYHAKGLSEHYGGAQIYLKREDLNHTGAHKINNALGQALLAKRMGKKKYIAETGAGQHGVATATAAALFGFDCRVYMGEEDSRRQKLNVFRMRLLGAEVIPVSSGTKTLKDATNEAIRDWVTNVETTFYVIGSTVGPHPYPMMVRDFQSVIGNEVKAQFQEIQNKGDLPDAIIACVGGGSNAMGAFYDFIPETNIDLIGAEAAGRGAETNKGKVTTHCGMSSKIQDIQALARTRGECASPGSNAGAAGLYYAGLYPSFYDKFKRAKVTDMDQDQDGINAIEFVQEGIQPVFSMAKESCVLKNRKIKDNQGLVIVNLSGRGDKDLDIVRARLGILEHHH…	1178	60-50%
Elegen	ATGAAGGATAGCTATTTTGGCGATTTTGGCGGCCGTTTTGTGCCGGAAACCCTGATGCCGGCGCTGATTGAACTGGAAGAAGAATTTCTGAAGGCGAAGAGCGATAAGAACTTTAAGAAGGATCTGGAATATTATCTGAACAAGTATGCGGGCCGTCCGACCCCGCTGTATTTTGCGCGTAACCTGAGCAAGAAGCTGGGCGTGAAGATTTATCTGAAGCGTGAAGATCTGTGCCATACCGGCGCGCATAAGATTAACAACACCATTGGCCAGGTGCTGCTGGCGAAGTATATGGGCAAGACCCGTATTATTGCGGAAACCGGCGCGGGCCAGCATGGCGTGGCGACCGCGACCGCGGCGGCGCTGCTGGGCATTAAGTGCAAGGTGTATATGGGCAGC…	MKDSYFGDFGGRFVPETLMPALIELEEEFLKAKSDKNFKKDLEYYLNKYAGRPTPLYFARNLSKKLGVKIYLKREDLCHTGAHKINNTIGQVLLAKYMGKTRIIAETGAGQHGVATATAAALLGIKCKVYMGSIDVERQEMNVKRMELLGAEVEAVETGSKTLKDAINEALRDWIANPEDTYYLIGSVVGPHPYPEMVTHFQRIIGEEAREQLKKIEGTLPDYLIACVGGGSNSIGLFHEFIKDNSVKMIGVEAGGLDSRLGENAARMLGEDGGRILHGFETNRCLDEGNILAPVGSISALLDTDYAGATKAYMGESANTSAKGMNLLKLPIEAILCAPKLPKLSEAALLLDKTGVAAEKVEDIRRNENIVINMSGRGDKDIITVMNEEEQSKALDVLE…	157	60-50%
Elegen	ATGAACAACAAGCAGAACGGCTATTTTGGCAACTTTGGCGGCAGCTATATTCCGGAAATTCTGCATCGTGTGAACGAAGAACTGGTGAAGAGCTTTGAACAGTATAAGAACGATCCGGAATTTAACGAAGAATTTCGTAGCCTGATGGTGCAGTATAGCGGCCGTCCGACCCCGCTGTATTTTGCGGAACGTCTGACCGCGGAATTTAAGCGTATTTATGTGTTTAAGCGTGAAGATCTGAACCATACCGGCGCGCATAAGATTAACAACGCGCTGGGCCAGATTCTGCTGGCGAAGAAGATGGGCAAGACCCGTATTATTGCGGAAACCGGCGCGGGCCAGCATGGCGTGGCGACCGCGGCGGCGTGCGCGCATTTTGGCATTCCGTGCACCGTGTAT…	MNNKQNGYFGNFGGSYIPEILHRVNEELVKSFEQYKNDPEFNEEFRSLMVQYSGRPTPLYFAERLTAEFKRIYVFKREDLNHTGAHKINNALGQILLAKKMGKTRIIAETGAGQHGVATAAACAHFGIPCTVYMGAVDEERQKPNIMRMELLGAEVCPVQSGNQTLKEAVDAALGDLKEHPQTTFYLLGSAVGPYPYPMMVRKFQSIIGYETRKQIVQQKNKLPDYVVACVGGGSNAIGIFAGFENQDIKLIGAVEAAGSKKISLHAATLTKGGIIDLEGSYTYLLDDARVILHAHSMSSGLGADSAGVGPNLLNELEKGIAATKMKNTINVNEELLILSKKLEGINPSSAANSHAAMAAKSLGKKGNVVVSGRSGRNKRYGEFSKKIFKLNLEHHHHH…	2844	60-50%
Elegen	ATGAACAACCGTTTTAACGAAAAGAACGGCGGCTTTGGCGAATTTGGCGGCGCGTATGTGCCGGAAGTGCTGGAAAGCTGCATTAAGGATCTGCAGGAAAGCTATCTGAAGTATAAGGAAGATGAAGAATTTCTGCGTGAATATAAGCAGCTGCTGAAGGATTATGTGGGCCGTCCGAGCCCGCTGTATTTTGCGGAACGTCTGAGCGAATATTGCGGCTGCAAGATTTATCTGAAGCGTGAAGATCTGAACCATACCGGCGCGCATAAGATTAACAACACCATTGGCCAGATTCTGCTGGCGAAGCGTATGGGCAAGACCCGTATTATTGCGGAAACCGGCGCGGGCCAGCATGGCGTGGCGACCGCGACCGTGTGCGCGCTGTTTAACATGGAATGC…	MNNRFNEKNGGFGEFGGAYVPEVLESCIKDLQESYLKYKEDEEFLREYKQLLKDYVGRPSPLYFAERLSEYCGCKIYLKREDLNHTGAHKINNTIGQILLAKRMGKTRIIAETGAGQHGVATATVCALFNMECEIFMGETDVERQRLNVQRMELLGAKVHSAMKGSRTLKDATNEAIRDWCSNAEDVYYLVGSAVGPHPYPDLVTRLQSVISKEIKAQLMEKEDRYRTHYLDATGGGGSHAEGAGVLSNKVNAANINLNTAAELRPENRVKQAEICAGSGLTHGAMVDYTYRNEDGNIEAEASEASGLLDEKYVICTALFRDARATSCSASDIDINVESALALELSEIINALDDINSEAGEFKKADLIPDTMNSEYIVKCISGRGDKDIERYTRFLLEH…	490	60-50%
Elegen	ATGACCCTGCTGGATCCGTTTTTTGGCAAGTTTGGCGGCATGTATGTGCCGGAATATCTGATGCCGGTGCTGGAAGAACTGGAAAAGGCGTTTGTGGATGCGCGTAACGATCCGGAATTTCAGAAGGAATATCTGGATCTGCTGCGTGATTATGCGGGCCGTCCGACCCCGCTGACCATGGCGCGTAACCTGGGCGGCAAGGAAGGCGGCATTACCAAGGTGTATAGCAAGCGTGAAGATCTGAACACCCTGCTGCATAAGCTGCATACCAAGACCCTGAAGACCGATCTGCTGGGCGCGAGCGCGATTCTGCATGCGAGCGAAGCGACCAAGGCGCGTGCGGGCACCGGCACCAAGATTGTGGGCCTGGATACCGGCTTTGCGATGGTGCAGATGAGC…	MTLLDPFFGKFGGMYVPEYLMPVLEELEKAFVDARNDPEFQKEYLDLLRDYAGRPTPLTMARNLGGKEGGITKVYSKREDLNTLLHKLHTKTLKTDLLGASAILHASEATKARAGTGTKIVGLDTGFAMVQMSHHKAETGRLPAAVVETKVTLKTEAIGENTISAKSAVEAQAQAVKCEMLDTEMLGALDKAECVSAYAGTNGKFYGAMFKHGLDEKVGRVQALGQSLVGEAVGPVKPRHVATDAVDAAGVISATGREAADYERYPVFNGQLQDLGRTKENALQKSESDAEASLCVLARDKQYVVVDESCVNAMAGGLSGSLSKSAVALPAIYCEALSRDDIDAHSVSIIEMKTMEQLENSKLGTVSIANAIESFKKAGGYYGESSRVDVVAEAVPASE…	383	60-50%
Elegen	ATGAGCACCTATGATGCGAACGAACTGGGCGGCAGCATGCGTGATGCGGTGCCGCGTACCGGCGCGGTGCCGGATGCGCGTGGCTATTATGGCACCTATGGCGGCCGTTTTGTGCCGGAAGCGCTGGTGGCGGCGCTGGAAGAACTGACCGATGCGTTTGATAAGGCGCAGGCGGATCCGGCGTTTATGGGCGAATTTGCGCGTCTGGCGCGTGAATATAGCGGCCGTCCGACCCCGCTGACCGAAGTGCGTCGTCTGAGCGATCTGGTGGGCGCGAACGCGCATCGTGTGTATCTGAAGCGTGAAGATGTGGTGGGCCATGGCGGCGCGCATAAGGTGAACGTGCTGGAACGTGTGCTGCTGGGCGCGCGTGTGGGCGCGAAGCAGATGCTGGCGGAT…	MSTYDANELGGSMRDAVPRTGAVPDARGYYGTYGGRFVPEALVAALEELTDAFDKAQADPAFMGEFARLAREYSGRPTPLTEVRRLSDLVGANAHRVYLKREDVVGHGGAHKVNVLERVLLGARVGAKQMLADLGEVIGGTEATVALGDVGVDLFEAIVDRFKRSPTDVRSASAGLDVSLHATQQMSLDVAVTLAHHYAADGRALPDTTVHGSGRGPTRVDTIAHALDFGSDVASEEVAEQHRAGGLAAAGGKGEVERITRHWSGSAGVDELGQGREVVTRTGRTGRTAVIDEPGLTGVIDSAVAGAELGDEAVETHGRHVADRKEAPWTAHAILVTEALDTAGTIADAASGVRAAGLNALVSATKGTPTIAPGTGSGRLVGVAGHGRAETAAQLEHHH…	632	60-50%
Elegen	ATGACCACCTATCAGCATCCGTATCCGCAGAGCCTGGGCCGTACCCTGCCGGATGCGAGCGGCCATGGCGGCTTTGGCGGCGCGTATGTGCCGGAAAGCCTGACCGCGGTGCTGGAAGAACTGGCGCGTGCGTTTGATGATGCGCATGCGGATCCGGCGTTTACCGAAGAACTGGCGTATCTGCTGCGTGATTATGTGGGCCGTCCGAGCCCGATTACCGAAGCGAAGCGTCTGGGCAGCCAGGTGCTGGGCGGCCTGGGCGGCCCGCGTATTTATCTGAAGCGTGAAGATCTGGTGCATGGCGGCGCGCATAAGGGCGAAAACGAAGTGGCGACCGCGCTGCTGTGCGCGCGTCTGACCGGCGAACGTATTATTGCGGAAACCGTGGCGGCGGAAGGC…	MTTYQHPYPQSLGRTLPDASGHGGFGGAYVPESLTAVLEELARAFDDAHADPAFTEELAYLLRDYVGRPSPITEAKRLGSQVLGGLGGPRIYLKREDLVHGGAHKGENEVATALLCARLTGERIIAETVAAEGRTALNACAHAGTEAVSAKTAELVCQVPEPVFHFGKGAHGALGADRARLVALVDKADVPGSVESATALNLGHLTEPTPLYLVEVEDAFHAVGRVPAEELMQPVSHAMVAPGGVLPDAEGFRPNPEDSDGLPEEVRRVPQPSRIVPDVDHTGIRPGGAGPDVVERGGLSAFLQDDDGTRERAHPGMAGRAGVYFVSQDAPLRDSTPAEIDEFVSARPAGGARNPLMRLTDRIGGAGAEAHAVTLGLTYLGELGDVIVVEPGRTGRHAP…	2634	60-50%
Elegen	ATGAACGCGCCGCATGCGCTGCCGGCGGCGCGTATTAACGATGTGGCGAACCGTATGACCCGTACCAGCCTGGAACGTCAGTATGATGGCGGCGTGCAGGAAGGCTTTGGCGAATATGGCGGCCGTCATGTGCCGACCAACTTTGTGCCGCTGATTGAAGATCTGCAGCGTACCTATAACACCGCGAGCCAGAACGTGGATTTTCGTAACGATCTGAACCATCTGCTGACCACCCAGGTGGGCCGTCCGACCCCGCTGACCTTTCTGAACCGTCTGGCGCATCATCCGGGCCATAGCGTGTATCTGAAGCGTGAAGATCTGGTGCATGGCGGCGCGCATAAGATTAACAACGCGCTGGGCCAGGCGCTGCTGGCGAAGCGTATGGGCAAGCAGCGTATT…	MNAPHALPAARINDVANRMTRTSLERQYDGGVQEGFGEYGGRHVPTNFVPLIEDLQRTYNTASQNVDFRNDLNHLLTTQVGRPTPLTFLNRLAHHPGHSVYLKREDLVHGGAHKINNALGQALLAKRMGKQRIIAETGAGQHGVATAMACALLDLDCVVYMGEGDIARQEPNVARMHLLGAEVIPVANGTGTLRHTATAIATDTMGSNEASFYLLGSVVGPHPYPSIVAPAFGVIADEARKQALERTGTLPTTVIAPGGNAAIARASMPNAVDEDASLYGADPGVNVDTDSKHAAPLAAGMSSAIAEQDVASVDVLEDAAFASDPDSVAAIHGLGPTSTRWSGMHWVTPQNAHLMQNSDLIRQQTSEVIGDCAAAFRPTLEETVPAAGGGTTTVVTLVS…	3178	60-50%
Elegen	ATGGCGGCGATTGAAGAACCGACCGCGGCGGAACCGAACGTGAACGCGGAAACCGAATTTCCGGATAGCTTTGGCCATTTTGGCGGCCGTTATGGCGGCTGCCCGGCGCCGCAGGGCGTGGAAGCGCTGGATCGTGTGGCGACCAACGTGGCGAAGCTGAAGCTGGATCCGGATTTTGTGGCGGAATGCGATGGCGAACTGAAGACCGGCCTGACCCGTCCGAGCGGCCGTGAACCGAACCGTTTTGGCGGCAACAGCCGTCTGACCGGCTATTTTGGCGGCCGTTTTATTGATGAACGTCAGGGCGCGAAGCAGGTGGGCGATCTGGCGGCGTATGATGGCGCGGTGGCGGGCGATACCTTTGTGCGTACCTTTCTGGATGAAACCACCATTGCGCGT…	MAAIEEPTAAEPNVNAETEFPDSFGHFGGRYGGCPAPQGVEALDRVATNVAKLKLDPDFVAECDGELKTGLTRPSGREPNRFGGNSRLTGYFGGRFIDERQGAKQVGDLAAYDGAVAGDTFVRTFLDETTIAREANVHAPGLARTRAITKATGSSHTIGARTRWVKENECRDRISLKETLAHAAGVGQQPFGDAKLVSRRDCVELLGTEASDEEFSRTCRRVKSVNATGVGPGLRSSLVAGLCGCETGSRTWLLNSGRVDPNVATYHPVASQVGRAHRTVKPSDPRLQYPHMVHRFPTPPMGLSNWQRIAGENRRLPFVSHEIDLLKGRIGVSGARDPEGVSALLAQIGAGTIEHCNAKAGDNQGIGPTRTWCRLPSETASSLEEVSHRGEQDIPQLGG…	2631	50-40%
Elegen	ATGAGCGAAACCAACCTGAACAGCTTTCGTAACCAGCCGGATGAACGTGGCCATTTTGGCCAGTTTGGCGGCCGTTATGTGGCGGAAACCCTGATGCCGCTGATTCTGGATCTGGAACGTGAATATCGTGCGGCGAAGGATGATCCGGCGTTTCAGGCGGAATTTGATGATCTGCTGGAACATTATGTGGGCCGTCCGAGCCCGCTGTATTTTGCGCCGCGTCTGACCGAAGAACTGGGCGGCGGCGCGAAGATTTATCTGAAGCGTGAAGATGCGGGCACCCATAAGGTGGCGCATACCGATCGTACCGGCGGCAAGGGCGTGCCGGTGGTGATTCTGAAGCGTGATTGGCTGAAGCGTACCGATGAAGCGCATTTTGCGGGCCGTACCGGCGAACTG…	MSETNLNSFRNQPDERGHFGQFGGRYVAETLMPLILDLEREYRAAKDDPAFQAEFDDLLEHYVGRPSPLYFAPRLTEELGGGAKIYLKREDAGTHKVAHTDRTGGKGVPVVILKRDWLKRTDEAHFAGRTGELFAAALTPFACLGMAPVVRVWDKMVNRVMNEHGAKIVAGSVTGLTLKGVNAERAMQDTTGSIDQTLAGLGGVDGIFMGRIFWDDQYISTFEEMFRQAIKASEMPTTVLLAEVDGALKEAGLRETFDSEVGVKSTGGVASGLGFKEAYHASKRLGTEGVIHGAKRIFLLEDAGNQDLAHSIAAGLDYPGVGEEHSWLADTGRADYRLVSDADAADTFRVFRAIELAPYSEPQYMEIVRAEQVPSRRPGDTAADATLAAPGARQPLDSE…	3325	50-40%
Elegen	ATGAGCGTGAAGGTGGATGCGGGCGCGTTTGATGGCTTTGGCGATCGTTATGTGAACGAAGCGCTGAAGGCGGCGCTGGATGAACTGGGCGATGTGTTTATGGCGGCGGCGAGCGATCCGGCGTTTATGCATGATGAAGAAATTAAGAACGCGCATCGTCGTGGCTGCGAAATTCCGTTTGAATATGAACGTGATCTGCGTCGTTATTTTGGCCGTGGCACCCCGCTGTTTTGCGCGGAACGTCTGAGCCGTACCCTGGATGAAGCGGCGCAGATTTATCTGATGAAGAACGAAGATCCGGTGTTTCTGAGCGATCTGAGCGTGAACCTGGAAGGCTATGCGGGCCGTGCGATGCCGTATCATGTGCATGAACCGGATGAAGTGAGCCATGTGGGCGTG…	MSVKVDAGAFDGFGDRYVNEALKAALDELGDVFMAAASDPAFMHDEEIKNAHRRGCEIPFEYERDLRRYFGRGTPLFCAERLSRTLDEAAQIYLMKNEDPVFLSDLSVNLEGYAGRAMPYHVHEPDEVSHVGVDAEGGRYTKLSDRLTDKGALIGATFAGMEIVALFMPNTEYMRMQAIDATNTDRDDRAHTHYLAEAVTVGPRPEVSVTEYAMPDATVSLKYSVVVTDADRVEAIDGGGRMLPDELIACVDLSREFGSKIYLLSEDLLHQGIGSEVYLKEKYPAFQSPTDSIACVAEASALGDFKEHEHAPLNLNAHTKLETGGDHLTDLIIECNRTKLANRPSHDIARVALETETRILANAREPTSTREFVAAALGQGARAAALSILEHHHHHH*	2374	50-40%
Twist	ATGACCTATAACCAGCCAGACGAAGCAGGGTTCTATGGCACCTATGGCGGGACATTCGTCCCTGAGACCCTGATGCAGGCGGTGAAAGAATTGACGGCAGAATACGAAAGCGTAAAATCGGATGAAGCATTTCAGGAGGAGCTTAAAGAGCTGCTGCATGATTACGTGGGCCGCGAAACACCACTGTATTATGCTAAATCCTTAACGGCCCACTATGCAAAACCGAAAATTTATTCAAAGCGTATTTATCTCGGTACCGGTGCGCCGCACAAACAACATGCTTCCCAGATTGTCGAGCGTATGAATCTCATTCAGCATACCGAAGTAATAAGAATGGGTCTTAAAAAAGTACCAGTCATTCATGCGAGTGGGGCGTACGTAAATACCGCCGCTACCGGG…	MTYNQPDEAGFYGTYGGTFVPETLMQAVKELTAEYESVKSDEAFQEELKELLHDYVGRETPLYYAKSLTAHYAKPKIYSKRIYLGTGAPHKQHASQIVERMNLIQHTEVIRMGLKKVPVIHASGAYVNTAATGTSLPAMFAVNLIGAKAXTPEKMNLLLVVDATRVEQLSLKEVCSKRGDTYVGTNYPTSQGTGNILTYFGPYPIDFQTKTKVNIEIQSLAKTMETEAKGVVAGSGGKDYVNQGYASLHGKEEVKLHFYASALDGAPNGIQQAKRQARYAREDEVVTAQTSGRTHIETCLSGRDPVAVAHAGGAYLDRLGPMSSSYDFNRIDTAKAAADKEIAVNELIEIVNEGIIAANEALSFSHYLVAANVKLSGREGLIVQSDLHG	51	50-40%
Twist	ATGTCAATATATACACTTCCCGATGAGCGCGGTCACTTTGGCACTTTCGGTGGCAAATTTGTCCCCGAGACACTGATGGAAGCCATAACAGAACTCGAGGAAGCTTATACAGCCTCTAAAAACGATCCCTCCTTCCTTGAAGAGTATGAGTATTATTTAAAAGAATACGTTGGGCGTGAGACCCCGCTTTATTTTGCAGAGCGACTGACTAACACGGTCGGTGGTGCCAAGATTTATCTGAAGCGAGAAGATCTGAATCATACAGGTGCCCACAAGATTAATAATGCTATCGGGCAGGCCTTACTGGCCGTCAGAATGGGAAAGAAAAAAATCGTCGCAGAGACAGGCGCCGGACAACACGGTGTGGCAACTGCGACAGTTTGTGCACTGTTCAATCTC…	MSIYTLPDERGHFGTFGGKFVPETLMEAITELEEAYTASKNDPSFLEEYEYYLKEYVGRETPLYFAERLTNTVGGAKIYLKREDLNHTGAHKINNAIGQALLAVRMGKKKIVAETGAGQHGVATATVCALFNLDCIIFMGEEDIKRQQLNVFRMELLGAKVVSVTSGSSTLKDAVNEALRYWVANVDDTHYLLGSALGPHPFPVMVRDFQRVIGDETKRQIQEIEGRLPDAVVACVGGGSNAIGMFYPFISDETVQLYGVEAAGLGVDTEFHAAAIAKGKPGVLHGAMMYLLQDENGQIAPAHSISAGLDYPGIGPEHSYLHDIGRAKYHSITDEQALEAFQLLAKLEGIIPALESAHAIAYAVELAAKMPSDEIVVVCLSGRGDKDVEQVKKLLEGHQD	230	80-70%
Twist	ATGACCCAGGCGGATCAAATAAAAGGATACTTCGGCGAGTTCGGTGGGTCCTTCGTTCCAGGGGCCCTGCAGGAAGTTATGACATATCTCTCGGAGCAGTTTAACAAATATAAAGATGATCCAGAATTCAATGAAGAGTTTCGATACTATTTACAGGAGTACGTAGGTCGTGAGAACCCATTGTATTATGCCGAAAGACTGACGCAGCGTGCGGGGGGAGCAAAAATTTATCTCAAGCGTGAGGACCTGAATCACACCGGCGCTCATAAAATCAATAACACGATAGGCCAGGCATTGTTAGCAAAACGTATGGGAAAAAACCGTATTATCGCCGAGACCGGCGCCGGTCAGCATGGCGTTGCCACGGCAACCGTAGCAGCAAAATTAGGGCTGGAGTGC…	MTQADQIKGYFGEFGGSFVPGALQEVMTYLSEQFNKYKDDPEFNEEFRYYLQEYVGRENPLYYAERLTQRAGGAKIYLKREDLNHTGAHKINNTIGQALLAKRMGKNRIIAETGAGQHGVATATVAAKLGLECVVYMGAKDVERQQLNVFRMQLLGAKVVPVEAGSRTLKDAVNEAMRDWVTNVENTYYLIGSVMGPHPYPTIVRDFQSIIGKESKRQILDQEGRLPDLILACVGGGSNAMGLFYPFVEDREVRMIGAEAAGVGVETGMHACLFATGGAGVVPGQMLYLSAGEQDGVAEAVCVGLQDEHCAIAGMQHAEKVAPEVTNAHTIDDALELTKMLSETTGAKEVYTSHAVLSHACITGKAQPEDTIIQSIVVVDVLSGRGKEILKIRREYTQN…	721	60-50%
Twist	ATGAAAGGTTATTTCGGTCCGTATGGAGGGCAGTTTGCCAGCGAAACCCTGATGCATGCAATCGCGGAGTTAGATGAGGCGTATGAGGCAATTCGGCAGGATCAATCCTTCTTAGATGAATTAGGCAGATTGCTTGCGAATTATGTGGGAAGACCATCACCGGTATACCATGCAAAGCGTTTATCTAAACACCTGGGTAACGATATTTATCTGAAAAGAGAGGATTTGAACCATACCGGCGCGCATAAAATTAACAACGCTCTTGGCCAGATCCTCTTAGCAAAACGGATGGGTAAAAAAGAGATTATTGCAGAGACGGGGGCGGGTCAGCATGGGGTGGCAACCGCGACCGCCGCTGCACTTTTCGGTCTTTCCTGCCGTGTTTACATGGGTGAAGTC…	MKGYFGPYGGQFASETLMHAIAELDEAYEAIRQDQSFLDELGRLLANYVGRPSPVYHAKRLSKHLGNDIYLKREDLNHTGAHKINNALGQILLAKRMGKKEIIAETGAGQHGVATATAAALFGLSCRVYMGEVDMKRQFLNVKRMRMLGSDVVPAMSGSRTLKDATNEAMRDWVATTYTTHYVIGTAAGPHPYPMMVRDFQRIIGEEAVEQFQNLTGGLPGCAVCVGGGGSNTLGTFYLIEHEDGISHTVGASAGAGKDGIFHGMATLLTDGSYDGIFHGYMVDESDGNVEKTHSVSSGLDYPGIGPEHAMLRDRGRTRYEAISDSEAMSFLLQFLKTEGIIPALESAHGFAAALRYAPQAEKDGKTLVNLSGRGDKDMINVARLQEAEW	884	60-50%
Twist	ATGACCGACGTCGTGAATTACAATAATTATCCGGACGCAGATGGCCACTTCGGTATGTTTGGGGGTCGCTACGTGGCGGAGACCCTTATTAAACCGCTTCAAGAATTGGCGAACGCCTATCAAAATATACGAACAGATGCAGCCTTTCGCAAGGAACTGAATGATGATTTAACGTTTTATGTGGGCCGTCCTAGTCCACTTTTTTTTGCGAAACGCTTAACCGATAGTTGCGGAGGTGCGAAAATATATTTCAAACGTGAAGATTTAAATCATACGGGTGCCCATAAGATCAATAATTGTATTGGGCAGATCCTTCTGGCCAAACGCATGGGTAAAACCCGTATCATCGCAGAAACTGGCGCGGGTCAGCACGGCGTAGCAACCGCTACGGTCTGCGCG…	MTDVVNYNNYPDADGHFGMFGGRYVAETLIKPLQELANAYQNIRTDAAFRKELNDDLTFYVGRPSPLFFAKRLTDSCGGAKIYFKREDLNHTGAHKINNCIGQILLAKRMGKTRIIAETGAGQHGVATATVCARFGLPCVVYMGATDVERQKPNVFRMQLLGAEIVPVTAGAKTLKDAMNEAMRDWVTNVHDTHYIIGTAAGPHPYPQLVRDFQSIIGRECLGRLQEHQGRPNAVLACVGLVGSNALDFLYSDEDEPIRLVGVEAGGLGKASGKHASALSAGIPAGVLHGNRTYVLQDKHGQIQHAHSISAGLDYPGIGPELANLHEIGRAEYVSANDDEALAAFQICSQVEGILPALETSHAIAYGMKRASLLPKEEIVVINLSGRGDKDIFTVATID…	889	70-60%
Twist	ATGTCTGCCACCGCTCAAGAAGGTTATTTCGGAGAGTTTGGCGGAAGTTTTGTACCTCCTGAGCTCCAGGCGGTACTTGATTATTTGGCGGAACAATTTCTGAAATATAAAGATGATCCAGAATTTAATAAAGAGTTCCAATATTATCTTAAAGAATACGTTGGCCGCGAGAATCCTCTGACCTTCGCTTCACGCCTGACAGAACAAGTCGGGGGTGCAAAAGTGTATTTGAAACGGGAGGATTTAAATCATACCGGAGCGCATAAAATTAACAATGTGATTGGGCAAATTCTCCTGGCTAAGCGCATGGGCGCGAAACGTATTATTGCGGAGACAGGGGCCGGTCAACATGGTGTTGCTACCGCTACCGCTTGTGCCATGTTTGGGATGGAATGCGTC…	MSATAQEGYFGEFGGSFVPPELQAVLDYLAEQFLKYKDDPEFNKEFQYYLKEYVGRENPLTFASRLTEQVGGAKVYLKREDLNHTGAHKINNVIGQILLAKRMGAKRIIAETGAGQHGVATATACAMFGMECVIYMGAEDTRRQALNVFRMELLGAKVVAVNKGQGRLKDAVDEALSDLVQNYKNTFYLLGSAVGPHPYPSMVKHFQSIISEESKRQILEKEGRLPTAVIACVGGGSNAIGAFAHYIEEKDVRLIGVEPEQAATMTQGVPAVIQYGKTGTLLDEECKHRQDLDIAAGIYAQAHSEAILPDPHSNPLYYTQIRTEEMAQGAQAISRQQGVAALCLGNMRIAQGHEAVAIAGALTLLQNSSTIRMKDALGRGDKDIVSVAGTLSRYATA	1034	70-60%
Twist	ATGGAGAAGTTCAAGGTCGATTCCAATGGCTTTTATGGGGAGTATGGCGGGGCGTACATTCCGGAAATTTTATACTTAAATGTAAACCGCCTCAAACGTGAATATTTAGACATTATTGAGAGTGAGGACTTTAAACAAGAGTTTCACCAGCTCCTGCACGATTACGTCGGAAGACCTTCACCCCTGTACCATGCCAAGCGCTTAAGCGACAAATACGGCGCTAATATTTTTTTAAAACGTGAGGACCTGAACCATACAGGTGCCCATAAAGTGAACAACACAATTGGTCAGATACTTCTCGCAGAACGTTTAGGCAAAAAACGCATCATCGCAGAAACAGGCGCCGGTCAACATGGCGTAGCAACTGCCACAGTGTGCGCGCTTAAAGGTCTGGAATGC…	MEKFKVDSNGFYGEYGGAYIPEILYLNVNRLKREYLDIIESEDFKQEFHQLLHDYVGRPSPLYHAKRLSDKYGANIFLKREDLNHTGAHKVNNTIGQILLAERLGKKRIIAETGAGQHGVATATVCALKGLECVVYMGEIDIERQAPNVARMKMLGATVRPATSGSKTLKDATNEAMRDWINNPTDTHYIIGSVVGPHPYPDMVAKFQSIISEEAKKQIQKKTGNPDPDYIIACVGGGSNAAGAFYHYLDDGQVGLYGVEAAGKGVSSGETAATTALGTEGILHGSRSILMQTDDGQVIEPYSISAGLDYPGIGPLHAYLFETKRAEFVSITDEEAMHSGLELTKLEGIIPAIESAHALAYLEKMDLNTSDNVVICLSGRGDKDMNTYMKYFNL	1138	80-70%
Twist	ATGTACTCATACCCGAACGAACAGGGCAGATTCGGGGACTTTGGAGGGAAATTTGTACCGGAAACCCTCATGCAACCCCTGGAGGAAATTGAAAAGGCCTTTCTGGAACTGAAGGACGATCCGTCGTTTCAGAAAGACTATCAAAAATTATTAAACGATTATAGTGGCAGACCAACCGCACTGACGCTTGCTGACCGTTTGACACGTCATCTGGGGGGAGCGAAAATTTACCTGAAACGGGAAGATCTCAACCATACCGGTGCCCACAAAATCAACAATGCTCTGGGCCAAGCTTTATTGGCTAAGAAAATGGGGAAAACGAAAATCATTGCCGAGACTGGGGCCGGTCAACATGGCGTTGCTGCCGCAACAGTCGCAGCGAAATTTGGTCTGAGTTGT…	MYSYPNEQGRFGDFGGKFVPETLMQPLEEIEKAFLELKDDPSFQKDYQKLLNDYSGRPTALTLADRLTRHLGGAKIYLKREDLNHTGAHKINNALGQALLAKKMGKTKIIAETGAGQHGVAAATVAAKFGLSCIVFMGEEDVARQSLNVFRMKLLGAEVVPVSSGNGTLKDATNEAIRYWVQHCQDHFYMIGSVVGPHPYPYIVREFQRMIGEEAKAQFYQLEQSLPDKVVACVGGGSNSIGMFSAFIDETVRLYGAVEAGKGVNTPLHAATMTKGTKGVIHGSMTYLLQDEYGQIIEPYSISAGLDYPGVGPEHAHLHQTGRVRYESVTDDEAVSALKLLTEFEGILPTIESAHALAKAFEIAEEMEPDQIILVCLSGRGDKDVHQIMNWFEDEVQKH…	1146	90-80%
Twist	ATGAGCGATACCCTGCTTAACAGCTACAGATCTGGCCCTGACGATAAAGGCCGTTTCGGCATTTTTGGAGGGCGCTTCGTTGCAGAAACCCTGATGCCCTTAATTTTAGATGTCGAGAAAGCCTGGCAGGCCGCGAATGTTGATCCCGACGAGCGCGGTCTGTATAACCACCTGAAAACGAACTACATAGGTAGACCCAATCCCATCTATTATGCTGAACGTCTTACCGAACATTTCGATGGTGCGGGTGGCGCAACAATTTATTTGGGCGGTGGTCGCATTTATGTTAAACACGTAGCTGAAACTTTGCAGCGTCTGGCGGATGAAGCACGTCATCAGTTGCTCCGTAAGGTAGATACGTCTTACGCTGGCATAATCCCGGAAACCGCCACAGCCCCA…	MSDTLLNSYRSGPDDKGRFGIFGGRFVAETLMPLILDVEKAWQAANVDPDERGLYNHLKTNYIGRPNPIYYAERLTEHFDGAGGATIYLGGGRIYVKHVAETLQRLADEARHQLLRKVDTSYAGIIPETATAPFPKRCLTDMGATKVFPEMGYGLTFIDAQRACRLERLAFLNLVARCLDSCVAECMSVTDLSFRGANASRLSHGPTAPGHGDVSDVIFARFADDLAERLNMEGALPDELVASDPVTPNSALDIIDVISTDPCGAHPRVTMAETRGAVSKVVSNSGGLHTEARFQDLTRDLLDHAVEIEHSLYSGMDESSIAYTEARAQIEGCLTPVSDVDDEGIIGAHEGLHRKARTHLHARPTAHAGLDHPLTRTHGDPSAPNVMHSPDAQSQGPER…	2105	50-40%
Twist	ATGCCCACACTGCCAAATTCCTTTCGTACGGGACCTGATGAACGCGGCCACTTTGGTAACTTTGGTGGTCGTTTTGTAGCAGAAACTCTGATGCCGCTGATCCTGGAATTGGAGAAAGCATACGCGGATGCTAAAGCTGACCCTGCCTTCAAGGCGGAGATGGACTTATACCTTAAAGACTATGTCGGCCGTCCTTCCCCGTTGTATTTCGCGGAAAGACTTACCGAACATTTAGGCGGGGCGAAAATCTACTTGAAACGTGAGGAGCTCAACCATACGGGTTCCCACAAAGTGAATAACGTGTTAGGGCAGATTTTGCTGGCGCGCCGTATGGGTAAAAAACGTATCATTGCTGAAACTGGCGCCGGTCAGCATGGTGTCGCTACCGCAACATTATGC…	MPTLPNSFRTGPDERGHFGNFGGRFVAETLMPLILELEKAYADAKADPAFKAEMDLYLKDYVGRPSPLYFAERLTEHLGGAKIYLKREELNHTGSHKVNNVLGQILLARRMGKKRIIAETGAGQHGVATATLCARFGLECIVYMGAVDVARQAPNVFRMQMLGAQVVPVESGTKTLKDAMNEALRDWVTNVHDTFYCIGTVAGPHPYPMMVRDFQSVIGEETRTQMLEAEGRLPDSLIACIGGGSNAMGLFHPFLDDPSVEIYGVEAAGHGIESGLHAASLTGGRPGVLHGNRTYLLMDDDGQIKDAHSISAGLDYPGIGPEHAWLHDIGRVTYLSATDQEALDAFQLLTRLEGIIPALESAHALARVADLAPTKKSDHLMVVNLSGRGDKDIPQVAEC…	2277	90-80%
Twist	ATGAACACGTACACGCTCCCGAATGAAAAAGGTCACTTTGGAATATTTGGTGGCCGGTTTGTACCCGAAACCCTGATGAAAGCTGTGATCGAATTAGATGAGGCGTATGAAAGCGCAAAGAAAGACCCAAGTTTCCAGGCCGAGATACAAGAACTCCTTAAAAACTATGTCGGTCGCGAAACACCACTCTATTATGCAGAAAACCTTACTCGGTACGCTGGCGGCGCACAGATCTTTCTGAAGCGCGAAGATTTAAATCATACAGGCGCGCACAAAATCAATAATGCGATTGGGCAGGCCTTACTCGCTGTTAGAATGGGGAAGAAAAAAATCGTGGCAGAGACTGGGGCTGGACAGCATGGAGTCGCAACTGCGACTGTTTGCGCTCTGCTTAATCTT…	MNTYTLPNEKGHFGIFGGRFVPETLMKAVIELDEAYESAKKDPSFQAEIQELLKNYVGRETPLYYAENLTRYAGGAQIFLKREDLNHTGAHKINNAIGQALLAVRMGKKKIVAETGAGQHGVATATVCALLNLECIIFMGEEDIKRQALNVFRMELLGAKVVSVSSGSATLKDAVNEALRYWVENVDDTHYLLGSAMGPHPFPQMVRDFQSVIGKETKHQFQLSEGTLPDAVVACIGGGSNAIGMFYPFIEDEEVSLYGVEAAGQGVDTEYHAASLTKGSPGVLHGALMYLLQDRDGQIQEAHSISAGLDYPGIGPEHSYLHDIGRAKYHSITDKEALDAFQLLSKLEGIIPALESAHAIAYAVKLAAELEKSQKIVVCLSGRGDKDVDTVKKLLREER…	NdTrpB	Natural or evolved TrpB
In-house culture collection	ATGTGGTTCGGTGAATTTGGTGGTCAGTACGTGCCAGAAACGCTGATTGAACCGCTGAAAGAGCTGGAAAAAGCTTACAAACGTTTCAAAGATGACGAAGAATTCAATCGTCAACTGAATTACTACCTGAAAACCTGGGCAGGTCGTCCAACCCCACTGTACTACGCAAAACGCCTGACTGAAAAAATCGGTGGTGCTAAAATCTACCTGAAACGTGAAGACCTGGTTCACGGTGGTGCACACAAGACCAACAACGCCATCGGTCAGGCACTGCTGGCAAAGTTCATGGGTAAAACTCGTCTGATCGCTGAGACCGGTGCTGGTCAGCACGGCGTAGCGACTGCAATGGCTGGTGCACTGCTGGGCATGAAAGTGGACATTTACATGGGTGCTGAGGAC…	MWFGEFGGQYVPETLIEPLKELEKAYKRFKDDEEFNRQLNYYLKTWAGRPTPLYYAKRLTEKIGGAKIYLKREDLVHGGAHKTNNAIGQALLAKFMGKTRLIAETGAGQHGVATAMAGALLGMKVDIYMGAEDVERQKMNVFRMKLLGANVIPVNSGSRTLKDAINEALRDWVATFEYTHYLIGSVVGPHPYPTIVRDFQSVIGREAKAQILEAEGQLPDVIVACVGGGSNAMGIFYPFVNDKKVKLVGVEAGGKGLESGKHSASLNAGQVGVFHGMLSYFLQDEEGQIKPTHSIAPGLDYPGVGPEHAYLKKIQRAEYVTVTDEEALKAFHELSRTEGIIPALESAHAVAYAMKLAKEMSRDEIIIVNLSGRGDKDLDIVLKVSGNVLEHHHHHH*	PfTrpB	Natural or evolved TrpB
In-house culture collection	ATGTGGTTCGGTGAATTTGGTGGTCAGTACGTGCTAGAAACGCTGATTGGACCCCTGAAAGAGCTGGAAAAAGCTTACAAACGTTTCAAAGATGACGAAGAATTCAATCGTCAACTGAATTACTACCTGAAAACCTGGGCAGGTCGTCCAACCCCACTGTACTACGCAAAACGCCTGACTGAAAAAATCGGTGGTGCTAAAGTCTACCTGAAACGTGAAGACCTGGTTCACGGTGGTGCACACAAGACCAACAACGCCATCGGTCAGGCACTGCTGGCAAAGTTCATGGGTAAAACTCGTCTGATCGCTGAGACCGGTGCTGGTCAGCACGGCGTAGCGACTGCAATGGCTGGTGCACTGCTGGGCATGAAAGTGGACATTTACATGGGTGCTGAGGAC…	MWFGEFGGQYVLETLIGPLKELEKAYKRFKDDEEFNRQLNYYLKTWAGRPTPLYYAKRLTEKIGGAKVYLKREDLVHGGAHKTNNAIGQALLAKFMGKTRLIAETGAGQHGVATAMAGALLGMKVDIYMGAEDVERQKMNVFRMKLLGANVIPVNSGSRTLKDAINEALRDWVATFEYTHYLIGSVVGPHPYPTIVRDFQSVIGREAKAQILEAEGQLPDVIVACVGGGSNAMGIFYPFVNDKKVKLVGVEAGGKGLESGKHSASLNAGQVGVSHGMLSYFLQDEEGQIKPSHSIAPGLDYPGVGPEHAYLKKIQRAEYVAVTDEEALKAFHELSRTEGIIPALESAHAVAYAMKLAKEMSRDEIIIVNLSGRGDKDLDIVLKVSGNVLEHHHHHH*	PfTrpB-0B2	Natural or evolved TrpB
In-house culture collection	ATGAATGGCCGCTTTGGAGAATACGGTGGTCAGTTTGTTGCGGAAACGTTGGTCGGCCCTTTGGAGGAGCTGGAAGCAGAATATCAGAAGGCGCTGGTAGACCCTGAGTTTACGGCAGAGTTGGACCGCCTGTTCCGTATGTTCGTGGGACGTCCAACTCCGATCACTGAGCTGCACCGTTTGGGCACTACTGAACATGGTGTCAAGTTATGGTTAAAACGCGAGGACTTGACTCACACTGGTGCCCACAAGATCAATAACTCTATTGGGCAGGCGTTACTTGCCCATCGCTTAGGGAAAAAGCGTATTATCGCAGAAACGGGTGCCGGGCAACACGGTGTTGCGGTGGCGGCGGCATGTGCTTACTTGGGGCTGGACGCTACGGTATATATGGGTCGT…	MNGRFGEYGGQFVAETLVGPLEELEAEYQKALVDPEFTAELDRLFRMFVGRPTPITELHRLGTTEHGVKLWLKREDLTHTGAHKINNSIGQALLAHRLGKKRIIAETGAGQHGVAVAAACAYLGLDATVYMGRVDAERQAPNLQRMKLLGARVELVDLGTATLKDAINAAIREWIAHPDTTHYLLGSVVGPHPFPTIVRGFQSVIGREARAQFLEENDRLPDAVVACVGGGSNAAGMFSAFLDDPVRLVGVQAAGEGRGGEGGHAAPLLYGDPGVLQGTRTYLLQDDDGQIQLTHSIAPGLDYAGVGPEHSHYKDTGKVEYISASDDEALDAFAALSSQEGIVPALESAHAVAGALKVAREYESGATILVNLSGRGDKDLTSAMAALQQREETTRLEHH…	SaTrpB	Natural or evolved TrpB
In-house culture collection	ATGGCTGCTTCTGGGACAAGTGCTACGTTCCGTGCGTCGGTCAGTTCCGCTCCGTCAAGCTCAAGTCAACTGACTCATTTAAAATCGCCGTTCAAAGCGGTAAAATATACACCCCTGCCTAGTTCTCGTTCTAAGTCAAGCTCTTTCTCAGTAAGCTGTACTATTGCCAAGGACCCTCCCGTCTTAATGGCGGCAGGTTCCGATCCAGCACTTTGGCAGCGTCCAGACTCCTTTGGCCGCTTCGGAAAATTCGGTGGGAAGTACGTCCCCGAAACCTTGATGCACGCGCTGAGTGAATTGGAGTCTGCGTTTTATGCTCTGGCTACCGACGATGACTTCCAGCGTGAGCTGGCAGGAATCTTGAAAGACTACGTTGGGCGCGAGTCCCCTTTGTATTTT…	MAASGTSATFRASVSSAPSSSSQLTHLKSPFKAVKYTPLPSSRSKSSSFSVSCTIAKDPPVLMAAGSDPALWQRPDSFGRFGKFGGKYVPETLMHALSELESAFYALATDDDFQRELAGILKDYVGRESPLYFAERLTEHYRRENGEGPLIYLKREDLNHTGAHKINNAVAQALLAKRLGKKRIIAETGAGQHGVATATVCARFGLECIIYMGAQDMERQALNVFRMRLLGAEVRGVHSGTATLKDATSEAIRDWVTNVETTHYILGSVAGPHPYPMMVRDFHAVIGKETRKQALEKWGGKPDVLVACVGGGSNAMGLFHEFVNDTEVRMIGVEAAGFGLDSGKHAATLTKGDVGVLHGAMSYLLQDDDGQIIEPHSISAGLDYPGVGPEHSFFKDMGR…	AtTrpB	Natural or evolved TrpB
In-house culture collection	ATGAAAGGCTACTTCGGTCCGTACGGTGGCCAGTACGTGCCGGAAATCCTGATGCCAGCTCTGGAAGAACTGGAAGCTGCGTACGAAGAAATCATGAAAGATGAGTCTTTCTGGAAAGAATTCAATGACCTGCTGCGCGATTATGCGGGTCGTCCGACTCCGCTGTACTTCGCACGTCGTCTGTCCGAAAAATACGGTGCTCGCATCTATCTGAAACGTGAAGACCTGCTGCATACTGGTGCGCATAAAATCAATAACGCTATCGGCCAGGTTCTGCTGGCAAAAAAAATGGGCAAAACCCGTATCATTGCTGAAACGGGTGCTGGTCAGCACGGCGTAGCAACTGCTACCGCAGCAGCGCTGTTCGGTATGGAATGTGTAATCTATATGGGCGAAGAA…	MKGYFGPYGGQYVPEILMPALEELEAAYEEIMKDESFWKEFNDLLRDYAGRPTPLYFARRLSEKYGARIYLKREDLLHTGAHKINNAIGQVLLAKKMGKTRIIAETGAGQHGVATATAAALFGMECVIYMGEEDTIRQKPNVERMKLLGAKVVPVKSGSRTLKDAINEALRDWITNLQTTYYVIGSVVGPHPYPIIVRNFQKVIGEETKKQILEKEGRLPDYIVACVGGGSNAAGIFYPFIDSGVKLIGVEAGGEGLETGKHAASLLKGKIGYLHGSKTFVLQDDWGQVQVTHSVSAGLDYSGVGPEHAYWRETGKVLYDAVTDEEALDAFIELSRLEGIIPALESSHALAYLKKINIKGKVVVVNLSGRGDKDLESVLNHPYVRERIRLEHHHHHH	TmTrpB	Natural or evolved TrpB
In-house culture collection	ATGACTACTCTGCTGAACCCGTACTTCGGTGAGTTCGGTGGTATGTACGTGCCACAGATCCTGATGCCTGCGCTGCGCCAGCTGGAGGAGGCGTTTGTTAGCGCCCAGAAAGATCCGGAGTTCCAGGCTCAGTTCAACGACCTGCTGAAAAACTATGCTGGTCGTCCGACCGCGCTGACGAAATGCCAGAACATCACTGCTGGTACGAACACCACCCTGTACCTGAAGCGTGAGGACCTGCTGCATGGTGGTGCGCACAAAACCAACCAGGTCCTGGGTCAAGCACTGCTGGCAAAACGTATGGGCAAAACTGAAATTATTGCGGAAACGGGTGCAGGTCAGCACGGTGTAGCTTCTGCGCTGGCCAGCGCACTGCTGGGTCTGAAGTGTCGTATCTAT…	MTTLLNPYFGEFGGMYVPQILMPALRQLEEAFVSAQKDPEFQAQFNDLLKNYAGRPTALTKCQNITAGTNTTLYLKREDLLHGGAHKTNQVLGQALLAKRMGKTEIIAETGAGQHGVASALASALLGLKCRIYMGAKDVERQSPNVFRMRLMGAEVIPVHSGSATLKDACNEALRDWSGSYETAHYMLGTAAGPHPYPTIVREFQRMIGEETKAQILEREGRLPDAVIACVGGGSNAIGMFADFINETNVGLIGVEPGGHGIETGEHGAPLKHGRVGIYFGMKAPMMQTEDGQIEESYSISAGLDFPSVGPQHAYLNSTGRADYVSITDDEALEAFKTLCLHEGIIPALESSHALAHALKMMRENPDKEQLLVVNLSGRGDKDIFTVHDILKARGEILE…	EcTrpB	Natural or evolved TrpB
In-house culture collection	ATGAAAGGCTACTTCGGTCCGTACGGTGGCCAGTACGTGCCAGAAATCCTGATGGGAGCTCTGGAAGAACTGGAAGCTGCGTACGAAGAAATCATGAAAGATGAGTCTTTCTGGAAAGAATTCAATGACCTGCTGCGCGATTATGCGGGTCGTCCGACTCCGCTGTACTTCGCACGTCGTCTGTCCGAAAAATACGGTGCTCGCGTATATCTGAAACGTGAAGACCTGCTGCATACTGGTGCGCATAAAATCAATAACGCTATCGGCCAGGTTCTGCTGGCAAAAAAAATGGGCAAAACCCGTATCATTGCTGAAACGGGTGCTGGTCAGCACGGCGTAGCAACTGCTACCGCAGCAGCGCTGTTCGGTATGGAATGTGTAATCTATATGGGCGAAGAA…	MKGYFGPYGGQYVPEILMGALEELEAAYEEIMKDESFWKEFNDLLRDYAGRPTPLYFARRLSEKYGARVYLKREDLLHTGAHKINNAIGQVLLAKKMGKTRIIAETGAGQHGVATATAAALFGMECVIYMGEEDTIRQKPNVERMKLLGAKVVPVKSGSRTLKDAINEALRDWITNLQTTYYVIGSVVGPHPYPIIVRNFQKVIGEETKKQILEKEGRLPDYIVACVGGGSNAAGIFYPFIDSGVKLIGVEAGGEGLETGKHAASLLKGKIGYLHGSKTFVLQDDWGQVQVSHSVSAGLDYSGVGPEHAYWRETGKVLYDAVTDEEALDAFIELSRLEGIIPALESSHALAYLKKINIKGKVVVVNLSGRGDKDLESVLNHPYVRERIRLEHHHHHH	TmTriple	Natural or evolved TrpB
In-house culture collection	ATGAAAGGCTACTTCGGTCCGTACGGTGGCCAGTACGTGCCGGAAATCCTGATGGGAGCTCTGGAAGAACTGGAAGCTGCGTACGAAGGAATCATGAAAGATGAGTCTTTCTGGAAAGAATTCAATGACCTGCTGCGCGATTATGCGGGTCGTCCGACTCCGCTGTACTTCGCACGTCGTCTGTCCGAAAAATACGGTGCTCGCGTATATCTGAAACGTGAAGACCTGCTGCATACTGGTGCGCATAAAATCAATAACGCTATCGGCCAGGTTCTGCTGGCAAAACTAATGGGCAAAACCCGTATCATTGCTGGTACGGGTGCTGGTCAGCACGGCGTAGCAACTGCTACCGCAGCAGCGCTGTTCGGTATGGAATGTGTAATCTATATGGGCGAAGAA…	MKGYFGPYGGQYVPEILMGALEELEAAYEGIMKDESFWKEFNDLLRDYAGRPTPLYFARRLSEKYGARVYLKREDLLHTGAHKINNAIGQVLLAKLMGKTRIIAGTGAGQHGVATATAAALFGMECVIYMGEEDTIRQKLNVERMKLLGAKVVPVKSGSRTLKDAIDEALRDWITNLQTTYYVFGSVVGPHPYPIIVRNFQKVIGEETKKQIPEKEGRLPDYIVACVSGGSNAAGIFYPFIDSGVKLIGVEAGGEGLETGKHAASLLKGKIGYLHGSKTFVLQDDWGQVQVSHSVSAGLDYSGVGPEHAYWRETGKVLYDAVTDEEALDAFIELSRLEGIIPALESSHALAYLKKINIKGKVVVVNLSGRGDKDLESVLNHPYVRERIRLEHHHHHH*	Tm9D8*	Natural or evolved TrpB
In-house culture collection	ATGTGGTTCGGTGAATTTGGTGGTCAGTACGTGCCAGAAACGCTGGTTGGACCCCTGAAAGAGCTGGAAAAAGCTTACAAACGTTTCAAAGATGACGAAGAATTCAATCGTCAGCTGAATTACTACCTGAAAACCTGGGCAGGTCGTCCAACCCCACTGTACTACGCAAAACGCCTGACTGAAAAAATCGGTGGTGCTAAAGTCTACCTGAAACGTGAAGACCTGGTTCACGGTGGTGCACACAAGACCAACAACGCCATCGGTCAGGCACTGCTGGCAAAGCTCATGGGTAAAACTCGTCTGATCGCTGAGACCGGTGCTGGTCAGCACGGCGTAGCGACTGCAATGGCTGGTGCACTGCTGGGCATGAAAGTGGACATTTACATGGGTGCTGAGGAC…	MWFGEFGGQYVPETLVGPLKELEKAYKRFKDDEEFNRQLNYYLKTWAGRPTPLYYAKRLTEKIGGAKVYLKREDLVHGGAHKTNNAIGQALLAKLMGKTRLIAETGAGQHGVATAMAGALLGMKVDIYMGAEDVERQKMNVFRMKLLGANVIPVNSGSRTLKDAINEALRDWVATFEYTHYLIGSVVGPHPYPTIVRDFQSVIGREAKAQILEAEGQLPDVIVACVGGGSNAMGIFYPFVNDKKVKLVGVEAGGKGLESGKHSASLNAGQVGVSHGMLSYFLQDEEGQIKPSHSIAPGLDYPGVGPEHAYLKKIQRAEYVAVTDEEALKAFHELSRTEGIIPALESAHAVAYAMKLAKEMSRDEIIIVNLSGRGDKDLDIVLKASGNVLEHHHHHH*	Pf2B9	Natural or evolved TrpB
In-house culture collection	ATGAAAGGCAACTTCGGTCCGTACGGTGGCCAGAACGTGCCGGAAATCCTGATGGGAGCTCTGGAAGAACTGGAAGCTGCGTACGAAGGAATCATGAAAGATGAGTCTTTCTGGAAAGAATACAATGACCTGCTGCGCGATTATGCGGGTCGTCCGACTCCGCTGTACTTCGCACGTCGTCTGTCCGAAAAATACGGTGCTCGCGTATATCTGAAACGTGAAGACCTGCTGCATACTGGTGCGCATAAAATCAATAACACTATCGGCCAGGTTCTGCTGGCAAAACTAATGGGCAAAACCCGTATCACTGCTGGTACGGGTGCTGGTCAGCACGGCGTAGCAACTGCTACCGCAGCAGCGCTGTTCGGTATGGAATGTGTAGTCTATATGGGCGAAGAA…	MKGNFGPYGGQNVPEILMGALEELEAAYEGIMKDESFWKEYNDLLRDYAGRPTPLYFARRLSEKYGARVYLKREDLLHTGAHKINNTIGQVLLAKLMGKTRITAGTGAGQHGVATATAAALFGMECVVYMGEEDTIRQRLNVERMKQLGVKVVPVKSGSRTLKDAIDEAFRDWTTNLQTTHYVAGSVVGPYPYPIIVRNFQKVIGEETKKQIPEKEGRLPDYIVACMSAGSNAAGIFYPFIDSGVKLIGVEAGGEGLETGKHAASLLKGKIGYLHGSKTFVLQDDGGQVQASHSVSAGLDYPGVGPEHAYWRETGKVLYDAVTDEEALDAFIELSRLEGIIPALESSHALAYLKKINIKGKVVVVNLSGRGDKDLESVLNHPYVRERIHLEHHHHHH*	TmTyrS6	Natural or evolved TrpB
In-house culture collection	ATGAAAGGCTACTTCGGTCCGTACGGTGGCCAGTACGTGCCAGAAATCCTGATGGGAGCTCTGGAAGAACTGGAAGCTGCGTACGAAGAAATCATGAAAGATGAGTCTTTCTGGAAAGAATTCAATGACCTGCTGCGCGATTATGCGGGTCGTCCGACTCCGCTGTACTTCGCACGTCGTCTGTCCGAAAAATACGGTGCTCGCGTATATCTGAAACGTGAAGACCTGCTGCATACTGGTGCGCATAAAATCAATAACGCTATCGGCCAGGTTCTGCTGGCAAAAAAAATGGGCAAAACCCGTATCATTGCTGAAACGGGTGCTGGTCAGCACGGCGTAGCAACTGCTACCGCAGCAGCGCTGTTCGGTATGGAATGTGTAATCTATATGGGCGAAGAA…	MKGYFGPYGGQYVPEILMGALEELEAAYEEIMKDESFWKEFNDLLRDYAGRPTPLYFARRLSEKYGARVYLKREDLLHTGAHKINNAIGQVLLAKKMGKTRIIAETGAGQHGVATATAAALFGMECVIYMGEEDTIRQKPNVERMKLLGAKVVPVKSGSRTLKDAINEALRDWITNLQTTYYVIGSVVGPHPYPIIVRNFQKVIGEETKKQILEKEGRLPDYIVACVGGGSNAAGIFYPFIDSGVKLIGVEAGGEGLETGKHAASLLKGKIGYLHGSKTFVLQDDWGQVQVSHSVSAGLDYSGVGPEHAYWRETGKVLYDAVTDEEALDAFIELSRLEGIIPALESSHALAYLKKINIKGKVVVVNLSGRGDKDLESVLNHPYVRERIRLEHHHHHH*	TmTriple	Natural or evolved TrpB
In-house culture collection	ATGAAAGGCTACTTCGGTCCGTACGGTGGCCAGTACGTGCCGGAAATCCTGATGGGAGCTCTGGAAGAACTGGAAGCTGCGTACGAAGGAATCATGAAAGATGAGTCTTTCTGGAAAGAATTCAATGACCTGCTGCGCGATTATGCGGGTCGTCCGACTCCGCTGTACTTCGCACGTCGTCTGTCCGAAAAATACGGTGCTCGCGTATATCTGAAACGTGAAGACCTGCTGCATACTGGTGCGCATAAAATCAATAACGCTATCGGCCAGGTTCTGCTGGCAAAACTAATGGGCAAAACCCGTATCATTGCTGAAACGGGTGCTGGTCAGCACGGCGTAGCAACTGCTACCGCAGCAGCGCTGTTCGGTATGGAATGTGTAATCTATATGGGCGAAGAA…	MKGYFGPYGGQYVPEILMGALEELEAAYEGIMKDESFWKEFNDLLRDYAGRPTPLYFARRLSEKYGARVYLKREDLLHTGAHKINNAIGQVLLAKLMGKTRIIAETGAGQHGVATATAAALFGMECVIYMGEEDTIRQKLNVERMKLLGAKVVPVKSGSRTLKDAIDEALRDWITNLQTTYYVFGSVVGPHPYPIIVRNFQKVIGEETKKQIPEKEGRLPDYIVACVSGGSNAAGIFYPFIDSGVKLIGVEAGGEGLETGKHAASLLKGKIGYLHGSKTFVLQDDWGQVQVSHSVSAGLDYSGVGPEHAYWRETGKVLYDAVTDEEALDAFIELSRLEGIIPALESSHALAYLKKINIKGKVVVVNLSGRGDKDLESVLNHPYVRERIRLEHHHHHH*	Tm9D8*	Natural or evolved TrpB
In-house culture collection	ATGTGGTTCGGTGAATTTGGTGGTCAGTACGTGCCAGAAACGCTGGTTGGACCCCTGAAAGAGCTGGAAAAAGCTTACAAACGTTTCAAAGATGACGAAGAATTCAATCGTCAGCTGAATTACTACCTGAAAACCTGGGCAGGTCGTCCAACCCCACTGTACTACGCAAAACGCCTGACTGAAAAAATCGGTGGTGCTAAAGTCTACCTGAAACGTGAAGACCTGGTTCACGGTGGTGCACACAAGACCAACAACGCCATCGGTCAGGCACTGCTGGCAAAGCTCATGGGTAAAACTCGTCTGATCGCTGAGACCGGTGCTGGTCAGCACGGCGTAGCGACTGCAATGGCTGGTGCACTGCTGGGCATGAAAGTGGACATTTACATGGGTGCTGAGGAC…	MWFGEFGGQYVPETLVGPLKELEKAYKRFKDDEEFNRQLNYYLKTWAGRPTPLYYAKRLTEKIGGAKVYLKREDLVHGGAHKTNNAIGQALLAKLMGKTRLIAETGAGQHGVATAMAGALLGMKVDIYMGAEDVERQKLNVFRMKLLGANVIPVNSGSRTLKDAFDEALRDWVATFEYTHYLIGSVVGPHPYPTIVRDFQSVIGREAKAQILEAEGQLPDVIVACVGGGSNAMGIFYPFVNDKKVKLVGVEAGGKGLESGKHSASLNAGQVGVSHGMLSYFLQDEEGQIKPSHSIAPGLDHPGVGPEHAYLKKIQRAEYVAVTDEEALKAFHELSRTEGIIPALESAHAVAYAMKLAKEMSRDEIIIVNLSGRGDKDLDIVLKASGNVLEHHHHHH*	Pf0A9	Natural or evolved TrpB
In-house culture collection	ATGTGGTTCGGTGAATTTGGTGGTCAGTACGTGCCAGAAACGCTGGTTGGACCCCTGAAAGAGCTGGAAAAAGCTTACAAACGTTTCAAAGATGACGAAGAATTCAATCGTCAGCTGAATTACTACCTGAAAACCTGGGCAGGTCGTCCAACCCCACTGTACTACGCAAAACGCCTGACTGAAAAAATCGGTGGTGCTAAAGTCTACCTGAAACGTGAAGACCTGGTTCACGGTGGTGCACACAAGACCAACAACGCCATCGGTCAGGCACTGCTGGCAAAGCTCATGGGTAAAACTCGTCTGATCGCTGGGACCGGTGCTGGTCAGCACGGCGTAGCGACTGCAATGGCTGGTGCACTGCTGGGCATGAAAGTGGACATTTACATGGGTGCTGAGGAC…	MWFGEFGGQYVPETLVGPLKELEKAYKRFKDDEEFNRQLNYYLKTWAGRPTPLYYAKRLTEKIGGAKVYLKREDLVHGGAHKTNNAIGQALLAKLMGKTRLIAGTGAGQHGVATAMAGALLGMKVDIYMGAEDVERQKLNVFRMKLLGANVIPVNSGSRTLKDAIDEALRDWVATFEYTHYLFGSAVGPHPYPTIVRDFQSVIGREAKAQIPEAEGQLPDVIVACVGGGSNAMGIFYPFVNDKKVKLVGVEAGGKGLESGKHSASLNAGQVGVSHGMLSYFLQDEEGQIKPSHSIAPGLDYPGVGPEHAYLKKIQRAEYVAVTDEEALKAFHELSRTEGIIPALESAHAVAYAMKLAKEMSRDEIIIVNLSGRGDKDLDIVLKASGNVLEHHHHHH*	Pf2A6	Natural or evolved TrpB
