# Supplementary material for: Sequence-based generative AI design of versatile tryptophan synthases
Source: Nat Commun. 2026 Jan 14;17:1680. doi: 10.1038/s41467-026-68384-6 (PMC12909874; doi:10.1038/s41467-026-68384-6)
Supplement: Supplementary file 6 — Source Data [file 41467_2026_68384_MOESM6_ESM.xlsx]

## Sheet: Figure 2B
Position	Natural TrpB Variability	Generated TrpB Variability
1	1.69156	1.00677
2	3.22772	3.15676
3	2.52583	1.70188
4	2.06389	1.97696
5	2.57301	2.29487
6	1.75737	1.55397
7	2.38651	2.08304
8	1.83001	1.23658
9	3.29512	3.23667
10	3.02437	2.76175
11	1.47922	1.55957
12	1.9833	1.89811
13	3.09798	3.02035
14	3.56528	3.4256
15	1.17013	0.796816
16	2.91593	2.64205
17	1.27208	1.01224
18	0.732882	0.0770169
19	3.44351	3.2658
20	1.43621	1.15415
21	0.556292	0.0770169
22	0.569973	0.153904
23	2.90983	2.57603
24	1.85205	1.2524
25	1.71274	1.04287
26	1.48487	1.3874
27	1.19415	0.536962
28	2.5924	2.20944
29	0.638705	0.153904
30	2.64	2.44116
31	2.73637	2.94975
32	2.40589	2.26963
33	2.09904	1.82854
34	3.36759	3.03877
35	2.10425	1.60751
36	0.907914	0.458052
37	2.83258	2.51643
38	3.39542	2.79291
39	2.52649	1.957
40	1.64548	1.15637
41	3.62536	3.48127
42	3.24696	3.23163
43	2.59531	2.2523
44	2.86767	2.40923
45	3.66124	3.32699
46	1.38517	0.8051
47	2.12858	2.22061
48	2.98264	2.68068
49	0.245486	0.307285
50	3.3882	3.13753
51	2.93665	2.92687
52	1.00964	1.37756
53	2.13298	1.92146
54	3.43528	3.3311
55	3.51651	3.39489
56	2.37181	1.90173
57	2.22517	1.01359
58	3.00162	2.68886
59	3.17835	2.4816
60	0.850219	0.426827
61	2.42188	1.60205
62	0.670879	0.0770169
63	0.185138	0.0770169
64	0.772294	0.686974
65	1.29062	1.19715
66	1.34718	1.01364
67	0.907437	0.856417
68	1.82027	1.11355
69	2.85774	2.6745
70	1.04519	0.749232
71	3.11238	2.56326
72	1.72493	1.52004
73	1.63877	1.51517
74	1.956	1.45146
75	2.52523	2.7396
76	3.35444	3.14586
77	2.71322	2.47183
78	1.4713	1.08044
79	1.10967	0.674656
80	1.27056	1.06395
81	1.63026	1.64517
82	2.24351	1.88814
83	1.10622	0.928746
84	1.44883	1.08009
85	1.23388	1.05284
86	0.0325108	0.211793
87	0.761935	0.153904
88	0.337269	0.688945
89	1.07992	0.735195
90	0.739255	0.364908
91	1.78301	1.34274
92	0.67579	0.308304
93	1.25873	0.827038
94	0.0253487	0.231813
95	0.919771	0.884057
96	0.0339795	0.153904
97	0.0232514	0.230661
98	1.74206	1.57891
99	0.150865	0.650642
100	1.22191	0.874785
101	2.03689	2.24651
102	1.62345	1.79742
103	0.756461	0.370417
104	0.2789	0.593566
105	1.6916	1.97002
106	1.00644	0.559985
107	0.904446	0.716121
108	1.04224	0.802153
109	1.83648	2.09378
110	1.9105	1.51839
111	1.25152	1.05171
112	0.255495	0.536962
113	0.884055	0.568048
114	2.44217	2.35463
115	1.25223	1.29478
116	1.49357	1.40081
117	1.06063	0.883712
118	0.537219	0.364908
119	0.0431222	0.396406
120	0.0158012	0.517484
121	0.0285526	0.288417
122	0.022173	0.230661
123	0.00983961	0.307285
124	0.253718	0.593566
125	0.524256	0.66951
126	0.00950547	0.383776
127	0.917387	0.624652
128	0.232846	0.593566
129	1.42675	1.07046
130	0.297522	0.364908
131	1.45105	1.0349
132	1.60195	1.85575
133	1.48553	1.5094
134	0.699792	0.415274
135	2.1391	1.81439
136	1.85707	2.04822
137	0.922866	1.52714
138	1.41513	1.49844
139	2.19008	2.41245
140	0.690454	0.365792
141	2.79658	2.79659
142	0.969927	1.08293
143	1.01444	1.26341
144	0.141205	0.38466
145	0.493354	0.269549
146	2.57625	2.41115
147	2.85066	2.60812
148	0.490317	0.536962
149	2.33737	2.15209
150	2.7399	2.76559
151	0.498611	0.262427
152	0.651059	0.594038
153	2.74664	2.6544
154	2.18291	2.14609
155	0.503666	0.536962
156	0.633815	0.594038
157	2.32034	2.60989
158	0.481143	0.579184
159	0.135295	0.350607
160	2.11508	2.35196
161	1.58632	1.14001
162	1.30398	0.764074
163	0.097368	0.415274
164	0.451556	0.415274
165	2.19248	2.40014
166	0.512477	0.568048
167	2.62089	2.30435
168	1.70446	1.50343
169	0.907196	0.965991
170	3.11407	2.66764
171	2.1745	1.82777
172	0.050974	0.288417
173	2.29555	1.96292
174	2.67837	2.86683
175	0.874686	0.624652
176	0.0354412	0.338918
177	0.794279	0.64352
178	1.03129	0.745503
179	0.0530328	0.567577
180	2.47466	2.93821
181	1.17997	0.952062
182	0.981852	0.993237
183	0.378748	0.707577
184	2.15751	2.12465
185	1.11247	0.825547
186	1.79266	1.23878
187	0.933178	0.731306
188	1.97812	1.95994
189	2.64526	2.57863
190	2.15684	1.60407
191	2.44397	2.11521
192	2.96965	2.79159
193	2.41248	2.24873
194	1.10602	0.971179
195	2.25555	2.04909
196	0.148795	0.578853
197	2.50518	2.29608
198	1.65203	1.67946
199	0.0176615	0.38466
200	1.00937	1.51949
201	1.27536	1.54465
202	2.06363	2.19669
203	0.495958	0.288417
204	0.753598	0.503851
205	0.708643	0.574698
206	0.526776	0.422396
207	1.3639	1.10242
208	0.514947	0.441264
209	3.3852	3.28218
210	1.58761	1.6642
211	0.68147	0.64352
212	1.32988	1.34521
213	2.07733	1.88552
214	0.907234	0.951819
215	1.21621	0.832767
216	2.37992	2.23188
217	1.39111	1.54366
218	0.457678	0.650973
219	0.597487	1.26583
220	3.32403	3.31639
221	0.014105	0.288417
222	2.14076	2.29257
223	1.70177	1.68632
224	3.24033	3.07462
225	0.135598	0.593566
226	2.71398	2.59944
227	2.752	2.86382
228	2.16188	2.18374
229	3.24654	3.16117
230	2.81015	2.1263
231	1.04305	0.837049
232	2.35521	1.78972
233	1.28598	0.972847
234	0.171711	0.211793
235	0.804828	1.01673
236	2.92046	2.67916
237	1.72531	1.89452
238	2.11178	1.98505
239	0.471776	0.441264
240	0.630754	0.955107
241	1.24598	1.22998
242	0.0276442	0.364908
243	0.0193426	0.498616
244	0.00864233	0.364908
245	0.0271147	0.650642
246	0.0838162	0.650642
247	0.799937	0.983868
248	1.86275	2.03715
249	0.0279046	0.542059
250	2.37322	2.69774
251	0.961617	0.952361
252	2.6157	1.93476
253	2.30433	2.68883
254	0.629641	1.24902
255	1.94146	1.79747
256	2.97739	2.39572
257	1.62533	1.53291
258	3.24423	3.12373
259	3.15484	3.13729
260	1.00112	0.905007
261	2.74315	2.79828
262	1.72278	1.81946
263	2.04515	2.0392
264	0.850511	0.959038
265	1.62911	1.86129
266	0.0549561	0.839889
267	0.991586	0.866035
268	1.62746	1.42427
269	0.694904	0.502909
270	3.37184	3.20705
271	0.833906	0.654451
272	2.45837	2.1894
273	2.85086	2.60231
274	2.01167	1.57312
275	2.23916	2.41204
276	3.23171	2.83897
277	1.54053	1.57315
278	1.61408	1.51701
279	0.988622	0.643852
280	2.28446	2.22906
281	1.97089	1.8504
282	3.14369	2.8228
283	3.18216	2.85554
284	0.388822	0.364908
285	3.0017	2.90912
286	2.74782	2.79258
287	0.640266	0.536962
288	1.86197	1.3811
289	1.8499	2.13016
290	1.24272	1.34766
291	0.518987	0.350607
292	2.77869	2.7004
293	2.45449	2.27182
294	1.83286	1.88527
295	2.05888	1.86657
296	2.11636	2.17289
297	1.31671	1.98414
298	1.58797	1.59104
299	1.56787	1.37213
300	2.71386	2.24068
301	2.66649	2.58431
302	0.111056	0.624652
303	1.33829	1.0579
304	1.81652	1.61603
305	3.51436	3.17014
306	1.99033	1.65399
307	2.59155	2.60629
308	1.68792	1.61334
309	0.725518	0.832767
310	0.984367	1.22172
311	0.928853	0.711101
312	0.360017	0.726635
313	0.0264534	0.230661
314	0.0675559	0.491494
315	0.538173	0.612434
316	0.348347	0.992843
317	0.818428	0.613237
318	0.712451	0.825303
319	1.57929	1.59643
320	0.652939	0.498616
321	0.205753	0.458052
322	1.20701	1.33745
323	0.745511	0.836352
324	1.29555	1.40895
325	2.8104	2.74347
326	0.892592	0.78791
327	3.04481	2.87523
328	2.34274	2.27191
329	3.05477	3.06577
330	1.20729	1.69947
331	0.944005	0.574698
332	1.83769	1.76479
333	2.84281	2.96831
334	1.26511	1.35502
335	3.1677	2.99406
336	2.73865	2.96754
337	2.0908	1.83703
338	2.03255	1.3984
339	0.654458	0.498616
340	3.16846	2.86813
341	1.27666	1.17916
342	1.0794	0.631774
343	1.89218	1.59498
344	2.74253	3.05418
345	0.764169	1.30602
346	1.67007	1.85983
347	3.53195	3.39883
348	3.14202	3.32088
349	1.57023	1.41295
350	2.14845	2.41799
351	2.02369	2.19061
352	3.16619	3.03411
353	0.130382	0.624652
354	0.118603	0.396406
355	0.424432	0.76192
356	1.06659	1.0242
357	0.448795	0.533995
358	0.112063	0.631774
359	1.38367	1.37314
360	0.0851985	0.498616
361	1.21448	1.1893
362	1.4374	1.37932
363	0.102011	0.674466
364	0.271295	0.700455
365	1.91429	2.06606
366	1.04046	0.882151
367	3.00684	2.73771
368	1.89951	1.91245
369	3.24351	3.16639
370	2.27439	2.19579
371	2.75547	2.60885
372	1.74864	1.52704
373	2.67848	2.6279
374	3.00302	3.1762
375	2.46927	2.43893
376	3.26902	3.1963
377	2.80921	2.64093
378	2.44245	1.98234
379	3.35333	3.17211
380	2.99207	2.64879
381	1.83871	2.21356
382	1.7588	1.61315
383	2.08363	1.99182
384	1.51859	1.82196
385	1.37763	1.14747
386	0.544033	0.806679
387	0.124679	0.230661
388	0.664292	0.364908
389	0.12946	0.211793
390	0.148838	0.594038
391	0.873304	0.757249
392	0.368938	0.338918
393	2.32388	2.31784
394	3.60049	3.45465
395	2.35716	2.18926
396	2.22411	2.08088
397	2.79557	2.34674
398	3.31661	3.04061
399	1.20661	0.886139
400	2.70982	3.01456
401	2.41679	2.79033
402	2.61598	2.73209
403	2.41227	2.14589
404	2.16507	2.32124
405	3.34088	3.20824
406	2.90593	2.90666
407	1.66341	0.9645
408	1.40152	1.60048

## Sheet: Figure 3a
Sample	seq_identity	fitness	temp
2105	40-50% MaxID	3.35826	75C
2105	40-50% MaxID	2.7116	75C
2105	40-50% MaxID	5.20531	RT
2105	40-50% MaxID	8.72157	RT
2374	40-50% MaxID	2.78512	75C
2374	40-50% MaxID	3.77812	RT
2374	40-50% MaxID	7.20462	RT
2631	40-50% MaxID	3.73036	75C
2631	40-50% MaxID	2.64815	75C
2631	40-50% MaxID	10.062	RT
2631	40-50% MaxID	14.3039	RT
3325	40-50% MaxID	3.19549	75C
3325	40-50% MaxID	2.45374	75C
3325	40-50% MaxID	5.3792	RT
3325	40-50% MaxID	7.0619	RT
51	40-50% MaxID	3.50001	75C
51	40-50% MaxID	2.54514	75C
51	40-50% MaxID	4.7855	RT
51	40-50% MaxID	8.17187	RT
1178	50-60% MaxID	3.47676	75C
1178	50-60% MaxID	2.22379	75C
1178	50-60% MaxID	4.70558	RT
1178	50-60% MaxID	4.93715	RT
157	50-60% MaxID	8.67702	75C
157	50-60% MaxID	2.49933	75C
157	50-60% MaxID	4.60039	RT
157	50-60% MaxID	9.05209	RT
2634	50-60% MaxID	4.14927	75C
2634	50-60% MaxID	3.00641	75C
2634	50-60% MaxID	3.90741	RT
2634	50-60% MaxID	12.5291	RT
2844	50-60% MaxID	6.12111	75C
2844	50-60% MaxID	2.55573	75C
2844	50-60% MaxID	4.63379	RT
2844	50-60% MaxID	8.26207	RT
3178	50-60% MaxID	2.87348	75C
3178	50-60% MaxID	2.52886	75C
3178	50-60% MaxID	8.18936	RT
3178	50-60% MaxID	9.58877	RT
383	50-60% MaxID	2.34999	75C
383	50-60% MaxID	5.82344	RT
383	50-60% MaxID	7.36121	RT
490	50-60% MaxID	3.27453	75C
490	50-60% MaxID	2.61759	75C
490	50-60% MaxID	4.0713	RT
490	50-60% MaxID	8.21659	RT
632	50-60% MaxID	3.5702	75C
632	50-60% MaxID	3.20019	75C
632	50-60% MaxID	8.36818	RT
632	50-60% MaxID	7.78562	RT
721	50-60% MaxID	3.61409	75C
721	50-60% MaxID	3.22682	75C
721	50-60% MaxID	7.84227	RT
721	50-60% MaxID	11.3236	RT
884	50-60% MaxID	3.19899	75C
884	50-60% MaxID	2.70331	75C
884	50-60% MaxID	4.87105	RT
884	50-60% MaxID	7.48225	RT
1034	60-70% MaxID	3.38143	75C
1034	60-70% MaxID	2.84196	75C
1034	60-70% MaxID	4.90701	RT
1034	60-70% MaxID	9.49175	RT
1199	60-70% MaxID	3.56254	75C
1199	60-70% MaxID	3.41235	75C
1199	60-70% MaxID	8.28193	RT
1199	60-70% MaxID	6.60631	RT
1200	60-70% MaxID	2.74854	75C
1200	60-70% MaxID	6.04613	RT
1200	60-70% MaxID	10.2457	RT
1412	60-70% MaxID	3.58611	75C
1412	60-70% MaxID	3.3458	75C
1412	60-70% MaxID	8.72788	RT
1412	60-70% MaxID	8.48265	RT
1559	60-70% MaxID	2.98333	75C
1559	60-70% MaxID	2.64042	75C
1559	60-70% MaxID	3.43971	RT
1559	60-70% MaxID	6.01094	RT
1862	60-70% MaxID	3.16239	75C
1862	60-70% MaxID	2.80428	75C
1862	60-70% MaxID	6.4696	RT
1862	60-70% MaxID	8.00099	RT
2135	60-70% MaxID	5.34564	75C
2135	60-70% MaxID	3.04136	75C
2135	60-70% MaxID	3.92438	RT
2135	60-70% MaxID	7.19197	RT
2182	60-70% MaxID	3.29254	75C
2182	60-70% MaxID	2.99593	75C
2182	60-70% MaxID	6.33093	RT
2182	60-70% MaxID	8.88951	RT
2827	60-70% MaxID	3.87407	75C
2827	60-70% MaxID	3.16294	75C
2827	60-70% MaxID	9.61648	RT
2827	60-70% MaxID	12.6245	RT
2831	60-70% MaxID	3.17608	75C
2831	60-70% MaxID	3.68507	75C
2831	60-70% MaxID	7.3643	RT
2831	60-70% MaxID	10.7848	RT
3057	60-70% MaxID	3.96536	75C
3057	60-70% MaxID	4.06724	75C
3057	60-70% MaxID	11.5198	RT
3057	60-70% MaxID	12.2067	RT
3210	60-70% MaxID	3.60626	75C
3210	60-70% MaxID	3.23351	75C
3210	60-70% MaxID	7.00773	RT
3210	60-70% MaxID	9.38819	RT
3566	60-70% MaxID	4.22371	75C
3566	60-70% MaxID	2.34143	75C
3566	60-70% MaxID	7.06823	RT
3566	60-70% MaxID	7.39991	RT
3705	60-70% MaxID	3.68179	75C
3705	60-70% MaxID	3.02148	75C
3705	60-70% MaxID	4.60088	RT
3705	60-70% MaxID	9.80373	RT
3940	60-70% MaxID	3.19953	75C
3940	60-70% MaxID	2.95226	75C
3940	60-70% MaxID	4.30823	RT
3940	60-70% MaxID	8.0986	RT
4009	60-70% MaxID	2.58901	75C
4009	60-70% MaxID	3.84599	75C
4009	60-70% MaxID	11.7278	RT
4009	60-70% MaxID	6.5277	RT
428	60-70% MaxID	3.23389	75C
428	60-70% MaxID	2.7142	75C
428	60-70% MaxID	6.78494	RT
428	60-70% MaxID	8.74942	RT
602	60-70% MaxID	3.12949	75C
602	60-70% MaxID	3.28588	75C
602	60-70% MaxID	9.19908	RT
602	60-70% MaxID	11.9025	RT
605	60-70% MaxID	2.7534	75C
605	60-70% MaxID	2.64685	75C
605	60-70% MaxID	3.65649	RT
605	60-70% MaxID	6.59104	RT
889	60-70% MaxID	3.48647	75C
889	60-70% MaxID	2.88764	75C
889	60-70% MaxID	5.12802	RT
889	60-70% MaxID	9.61944	RT
1114	70-80% MaxID	3.48678	75C
1114	70-80% MaxID	3.32802	75C
1114	70-80% MaxID	9.36967	RT
1114	70-80% MaxID	12.4462	RT
1138	70-80% MaxID	3.37412	75C
1138	70-80% MaxID	2.7033	75C
1138	70-80% MaxID	6.95797	RT
1138	70-80% MaxID	8.15399	RT
12	70-80% MaxID	2.35983	75C
12	70-80% MaxID	2.75563	75C
12	70-80% MaxID	4.23536	RT
12	70-80% MaxID	8.12034	RT
1214	70-80% MaxID	2.27505	75C
1214	70-80% MaxID	3.05415	75C
1214	70-80% MaxID	3.81387	RT
1214	70-80% MaxID	6.76659	RT
1285	70-80% MaxID	3.15924	75C
1285	70-80% MaxID	2.87913	75C
1285	70-80% MaxID	6.78564	RT
1285	70-80% MaxID	8.46094	RT
1489	70-80% MaxID	3.60308	75C
1489	70-80% MaxID	3.34956	75C
1489	70-80% MaxID	9.39874	RT
1489	70-80% MaxID	10.2778	RT
1634	70-80% MaxID	3.4244	75C
1634	70-80% MaxID	2.53317	75C
1634	70-80% MaxID	9.89048	RT
1634	70-80% MaxID	11.146	RT
1760	70-80% MaxID	3.18405	75C
1760	70-80% MaxID	2.54986	75C
1760	70-80% MaxID	5.82481	RT
1760	70-80% MaxID	7.24595	RT
1865	70-80% MaxID	37.1972	75C
1865	70-80% MaxID	10.8569	75C
1865	70-80% MaxID	7.62071	RT
1865	70-80% MaxID	14.1904	RT
2098	70-80% MaxID	2.31106	75C
2098	70-80% MaxID	2.76269	75C
2098	70-80% MaxID	4.58265	RT
2098	70-80% MaxID	8.60631	RT
2154	70-80% MaxID	2.54213	75C
2154	70-80% MaxID	3.04526	75C
2154	70-80% MaxID	4.91958	RT
2154	70-80% MaxID	6.89944	RT
2227	70-80% MaxID	2.6156	75C
2227	70-80% MaxID	2.55482	75C
2227	70-80% MaxID	3.78694	RT
2227	70-80% MaxID	6.63557	RT
230	70-80% MaxID	105.832	75C
230	70-80% MaxID	86.7443	75C
230	70-80% MaxID	81.7768	RT
230	70-80% MaxID	98.9609	RT
231	70-80% MaxID	4.08398	75C
231	70-80% MaxID	5.43071	75C
231	70-80% MaxID	33.8921	RT
231	70-80% MaxID	51.6628	RT
2466	70-80% MaxID	3.50047	75C
2466	70-80% MaxID	3.45603	75C
2466	70-80% MaxID	8.57892	RT
2466	70-80% MaxID	9.39376	RT
2499	70-80% MaxID	3.19417	75C
2499	70-80% MaxID	3.11407	75C
2499	70-80% MaxID	7.45102	RT
2499	70-80% MaxID	9.18378	RT
2561	70-80% MaxID	3.95722	75C
2561	70-80% MaxID	4.92167	RT
2561	70-80% MaxID	9.20228	RT
2656	70-80% MaxID	2.8813	75C
2656	70-80% MaxID	2.56346	75C
2656	70-80% MaxID	5.90436	RT
2656	70-80% MaxID	6.42221	RT
2849	70-80% MaxID	2.7192	75C
2849	70-80% MaxID	2.81015	75C
2849	70-80% MaxID	5.32624	RT
2849	70-80% MaxID	6.19453	RT
2864	70-80% MaxID	3.35891	75C
2864	70-80% MaxID	3.06929	75C
2864	70-80% MaxID	7.87788	RT
2864	70-80% MaxID	6.73789	RT
2972	70-80% MaxID	2.5588	75C
2972	70-80% MaxID	3.09287	75C
2972	70-80% MaxID	4.26153	RT
2972	70-80% MaxID	6.39268	RT
3010	70-80% MaxID	2.57913	75C
3010	70-80% MaxID	2.93768	75C
3010	70-80% MaxID	5.19903	RT
3010	70-80% MaxID	5.19993	RT
3182	70-80% MaxID	2.61561	75C
3182	70-80% MaxID	3.04537	75C
3182	70-80% MaxID	6.7079	RT
3182	70-80% MaxID	7.5341	RT
3185	70-80% MaxID	2.68916	75C
3185	70-80% MaxID	3.05551	75C
3185	70-80% MaxID	4.06647	RT
3185	70-80% MaxID	7.12343	RT
3228	70-80% MaxID	3.33911	75C
3228	70-80% MaxID	3.19805	75C
3228	70-80% MaxID	6.68659	RT
3228	70-80% MaxID	11.4701	RT
327	70-80% MaxID	2.81226	75C
327	70-80% MaxID	2.47992	75C
327	70-80% MaxID	4.1657	RT
327	70-80% MaxID	6.308	RT
3411	70-80% MaxID	3.38166	75C
3411	70-80% MaxID	3.24053	75C
3411	70-80% MaxID	7.47413	RT
3411	70-80% MaxID	8.35152	RT
3515	70-80% MaxID	3.08673	75C
3515	70-80% MaxID	3.44092	75C
3515	70-80% MaxID	5.27512	RT
3515	70-80% MaxID	7.35404	RT
3598	70-80% MaxID	3.59862	75C
3598	70-80% MaxID	3.388	75C
3598	70-80% MaxID	7.77993	RT
3598	70-80% MaxID	9.52036	RT
3647	70-80% MaxID	3.37501	75C
3647	70-80% MaxID	5.60005	RT
3647	70-80% MaxID	5.16279	RT
3724	70-80% MaxID	2.02448	75C
3724	70-80% MaxID	2.73835	75C
3724	70-80% MaxID	7.21455	RT
3724	70-80% MaxID	8.19148	RT
387	70-80% MaxID	2.8005	75C
387	70-80% MaxID	3.09784	75C
387	70-80% MaxID	5.27231	RT
387	70-80% MaxID	9.27004	RT
462	70-80% MaxID	2.68601	75C
462	70-80% MaxID	3.00295	75C
462	70-80% MaxID	4.46443	RT
462	70-80% MaxID	8.41098	RT
560	70-80% MaxID	2.81643	75C
560	70-80% MaxID	3.24343	75C
560	70-80% MaxID	4.68007	RT
560	70-80% MaxID	7.95794	RT
562	70-80% MaxID	3.95747	75C
562	70-80% MaxID	2.76826	75C
562	70-80% MaxID	6.19673	RT
562	70-80% MaxID	9.37747	RT
565	70-80% MaxID	3.22141	75C
565	70-80% MaxID	2.99661	75C
565	70-80% MaxID	9.28925	RT
565	70-80% MaxID	10.3359	RT
622	70-80% MaxID		75C
622	70-80% MaxID	3.06051	75C
622	70-80% MaxID	2.28613	RT
622	70-80% MaxID	6.45715	RT
719	70-80% MaxID	2.60021	75C
719	70-80% MaxID	3.00028	75C
719	70-80% MaxID	3.69385	RT
719	70-80% MaxID	2.60799	RT
885	70-80% MaxID	3.30154	75C
885	70-80% MaxID	3.03349	75C
885	70-80% MaxID	6.49613	RT
885	70-80% MaxID	7.02622	RT
9	70-80% MaxID	3.06633	75C
9	70-80% MaxID	8.28089	RT
9	70-80% MaxID	9.4024	RT
1040	80-90% MaxID	3.28379	75C
1040	80-90% MaxID	4.0337	75C
1040	80-90% MaxID	4.50876	RT
1040	80-90% MaxID	8.57612	RT
1146	80-90% MaxID	3.20413	75C
1146	80-90% MaxID	2.86971	75C
1146	80-90% MaxID	6.33921	RT
1146	80-90% MaxID	9.24765	RT
1529	80-90% MaxID	3.38671	75C
1529	80-90% MaxID	2.87103	75C
1529	80-90% MaxID	7.82787	RT
1529	80-90% MaxID	9.40447	RT
1598	80-90% MaxID	3.17077	75C
1598	80-90% MaxID	2.65539	75C
1598	80-90% MaxID	5.49905	RT
1598	80-90% MaxID	8.0991	RT
1617	80-90% MaxID	49.9494	75C
1617	80-90% MaxID	45.5726	75C
1617	80-90% MaxID	86.1639	RT
1617	80-90% MaxID	73.3899	RT
1800	80-90% MaxID	2.33873	75C
1800	80-90% MaxID	2.67839	75C
1800	80-90% MaxID	5.95196	RT
1800	80-90% MaxID	5.26042	RT
2200	80-90% MaxID	3.66677	75C
2200	80-90% MaxID	5.16287	75C
2200	80-90% MaxID	12.3886	RT
2200	80-90% MaxID	31.9246	RT
2204	80-90% MaxID	2.57016	75C
2204	80-90% MaxID	3.06314	75C
2204	80-90% MaxID	5.41356	RT
2204	80-90% MaxID	9.67206	RT
2277	80-90% MaxID	5.79485	75C
2277	80-90% MaxID	12.1911	75C
2277	80-90% MaxID	29.005	RT
2277	80-90% MaxID	41.7387	RT
2623	80-90% MaxID	3.00815	75C
2623	80-90% MaxID	3.63025	75C
2623	80-90% MaxID	15.1273	RT
2623	80-90% MaxID	15.5698	RT
2829	80-90% MaxID	2.55269	75C
2829	80-90% MaxID	3.15329	75C
2829	80-90% MaxID	3.75181	RT
2829	80-90% MaxID	10.1167	RT
2889	80-90% MaxID	2.63826	75C
2889	80-90% MaxID	4.04372	75C
2889	80-90% MaxID	6.88348	RT
2889	80-90% MaxID	8.31027	RT
3195	80-90% MaxID	2.30641	75C
3195	80-90% MaxID	2.86488	75C
3195	80-90% MaxID	6.34597	RT
3195	80-90% MaxID	5.01081	RT
3197	80-90% MaxID	3.48683	75C
3197	80-90% MaxID	4.72709	75C
3197	80-90% MaxID	16.5401	RT
3197	80-90% MaxID	16.3782	RT
3308	80-90% MaxID	3.51371	75C
3308	80-90% MaxID	2.30312	75C
3308	80-90% MaxID	7.15414	RT
3308	80-90% MaxID	8.93545	RT
3348	80-90% MaxID	2.22362	75C
3348	80-90% MaxID	3.00322	75C
3348	80-90% MaxID	7.39816	RT
3348	80-90% MaxID	8.18259	RT
3458	80-90% MaxID	2.59659	75C
3458	80-90% MaxID	2.99608	75C
3458	80-90% MaxID	4.67096	RT
3458	80-90% MaxID	9.89221	RT
3495	80-90% MaxID	4.02796	75C
3495	80-90% MaxID	5.99726	75C
3495	80-90% MaxID	10.628	RT
3495	80-90% MaxID	24.9054	RT
3511	80-90% MaxID	3.98791	75C
3511	80-90% MaxID	4.86961	75C
3511	80-90% MaxID	6.78872	RT
3511	80-90% MaxID	11.4345	RT
3547	80-90% MaxID	13.3868	75C
3547	80-90% MaxID	22.9864	75C
3547	80-90% MaxID	16.9923	RT
3547	80-90% MaxID	46.7628	RT
3599	80-90% MaxID	7.22229	75C
3599	80-90% MaxID	18.9936	75C
3599	80-90% MaxID	59.2227	RT
3599	80-90% MaxID	64.4608	RT
3644	80-90% MaxID	2.32906	75C
3644	80-90% MaxID	2.87707	75C
3644	80-90% MaxID	4.1782	RT
3644	80-90% MaxID	5.72315	RT
3769	80-90% MaxID	3.57948	75C
3769	80-90% MaxID	3.10761	75C
3769	80-90% MaxID	10.606	RT
3769	80-90% MaxID	9.26597	RT
379	80-90% MaxID	2.82223	75C
379	80-90% MaxID	3.47247	75C
379	80-90% MaxID	6.71285	RT
379	80-90% MaxID	9.786	RT
3994	80-90% MaxID	8.9723	75C
3994	80-90% MaxID	12.1359	75C
3994	80-90% MaxID	40.4488	RT
3994	80-90% MaxID	74.961	RT
718	80-90% MaxID	2.44818	75C
718	80-90% MaxID	3.06062	75C
718	80-90% MaxID	5.32871	RT
718	80-90% MaxID	9.45293	RT
815	80-90% MaxID	3.73148	75C
815	80-90% MaxID	3.42704	75C
815	80-90% MaxID	9.71635	RT
815	80-90% MaxID	10.2671	RT
817	80-90% MaxID	3.31414	75C
817	80-90% MaxID	2.77688	75C
817	80-90% MaxID	4.23151	RT
817	80-90% MaxID	5.93906	RT
84	80-90% MaxID	2.59084	75C
84	80-90% MaxID	2.94051	75C
84	80-90% MaxID	4.06097	RT
84	80-90% MaxID	11.3323	RT
952	80-90% MaxID	3.62296	75C
952	80-90% MaxID	3.62191	75C
952	80-90% MaxID	8.51354	RT
952	80-90% MaxID	10.5811	RT
$At$TrpB	Evolved TrpBs	5.59699	75C
$At$TrpB	Evolved TrpBs	3.83979	75C
$At$TrpB	Evolved TrpBs	23.7861	RT
$At$TrpB	Evolved TrpBs	13.8105	RT
$Ec$TrpB	Evolved TrpBs	4.13066	75C
$Ec$TrpB	Evolved TrpBs	3.83983	75C
$Ec$TrpB	Evolved TrpBs	10.81	RT
$Ec$TrpB	Evolved TrpBs	16.787	RT
$Pf$TrpB	Evolved TrpBs	18.3141	75C
$Pf$TrpB	Evolved TrpBs	16.865	75C
$Pf$TrpB	Evolved TrpBs	4.95934	RT
$Pf$TrpB	Evolved TrpBs	8.42969	RT
$Pf$TrpB-0B2	Evolved TrpBs	74.6232	75C
$Pf$TrpB-0B2	Evolved TrpBs	96.8844	75C
$Pf$TrpB-0B2	Evolved TrpBs	42.5705	RT
$Pf$TrpB-0B2	Evolved TrpBs	53.6742	RT
$Sa$TrpB	Evolved TrpBs	3.86253	75C
$Sa$TrpB	Evolved TrpBs	3.01771	75C
$Sa$TrpB	Evolved TrpBs	11.905	RT
$Sa$TrpB	Evolved TrpBs	27.2088	RT
$Tm$TrpB	Evolved TrpBs	46.4074	75C
$Tm$TrpB	Evolved TrpBs	38.7155	75C
$Tm$TrpB	Evolved TrpBs	6.62855	RT
$Tm$TrpB	Evolved TrpBs	4.01655	RT
pUC19	Negative Control	3.89153	75C
pUC19	Negative Control	3.9494	75C
pUC19	Negative Control	6.81667	RT
pUC19	Negative Control	8.84345	RT

## Sheet: Figure 4b,c,d
Sample	4-NO$_2$-indole+L-Ser (37°C)	5-NO$_2$-indole+L-Ser (37°C)	6-CN-indole+L-Ser (37°C)	7-CN-indole+L-Ser (37°C)	naphtol+L-Ser (37°C)	indole+L-Thr (37°C)	5-F-indole+L-Ser (37°C)	Similarity	4-NO$_2$-indole+L-Ser (37°C)_MS	5-NO$_2$-indole+L-Ser (37°C)_MS	6-CN-indole+L-Ser (37°C)_MS	7-CN-indole+L-Ser (37°C)_MS	naphtol+L-Ser (37°C)_MS	indole+L-Thr (37°C)_MS	5-F-indole+L-Ser (37°C)_MS
pUC19	0	0	0	0	0	0	9.94005	Negative Control	3996.48	1673.5	3436.06	36204.4	472.907	0	4.51223e+06
pUC19	0	0	0	0	0	0	7.78164	Negative Control	5358.07	4858.28	5087.96	40819.6	454.762	0	2.86584e+06
pUC19	0	0	0	0	0	0	10.5551	Negative Control	1809.61	2287.76	2707.14	47587.4	0	0	3.49e+06
84	0	0	0	0	0	0	11.1988	80-90% MaxID	4972.82	3184.75	4735.75	54549.8	3817.68	0	4.64492e+06
379	0	0	0	0	0	0	7.60317	80-90% MaxID	1993.96	2234.43	4388.94	24180.2	0	0	2.40626e+06
718	0	0	0	0	0	0	7.6365	80-90% MaxID	0	372.094	1397.89	40062.8	0	0	2.90519e+06
815	0	0	0	0	0	0	8.15563	80-90% MaxID	10034.5	2092.55	7441.79	45845.8	638.533	0	3.17984e+06
817	0	0.129624	0	0	0	0	5.09429	80-90% MaxID	21398.2	4788.67	7744.94	3829.15	368.944	0	1.41205e+06
952	0	0	0	0	0	0	8.32883	80-90% MaxID	12126.5	3148.87	2824.97	43908.3	0	0	3.45899e+06
1040	0	0	0	0	0	0	8.70468	80-90% MaxID	956.855	1289.77	3735.57	31421.1	0	0	2.96693e+06
1146	0	0	0	0	0	0	9.66379	80-90% MaxID	2530.57	2002.71	2275.21	14233.5	0	0	3.5985e+06
1529	0	0	0	0	0	0	6.00597	80-90% MaxID	7028.98	2483.36	5095.67	17657.5	0	0	1.38052e+06
1598	0	0	0	0	0	0	6.1732	80-90% MaxID	17860.8	3388.07	6526.78	6587.31	2145.14	0	1.08436e+06
1617	0	6.43422	0.201996	7.6264	0	0	96.9344	80-90% MaxID	13969.5	138056	19840.8	682083	223.287	10118.7	2.85142e+07
1800	0	0	0	0	0	0	8.0222	80-90% MaxID	1461.14	1048.84	4547.04	8452.69	0	0	1.92552e+06
2200	0	0	0	0.901489	0	0	10.6169	80-90% MaxID	1868.45	2218.03	5578.46	98988.7	0	0	3.96078e+06
2204	0	0	0	0	0	0	11.554	80-90% MaxID	1575.04	2033.78	2850.8	58021.9	0	0	4.8873e+06
2277	0	0.165256	0	1.27586	0	0	18.1007	80-90% MaxID	4470.26	6440.85	4911.64	146494	1110.49	0	7.34615e+06
2623	0	0	0	0	0	0	6.51967	80-90% MaxID	4190.86	2043.31	792.898	32192.1	0	0	1.99407e+06
2829	0	0	0	0.565022	0	0	11.1728	80-90% MaxID	2396.83	3566.98	3475.36	67676.8	447.607	0	4.64718e+06
2889	0	0.145048	0.166705	0.639159	0	0	6.14419	80-90% MaxID	2191.89	4447.35	29778.6	83884.4	0	0	803806
3195	0	0.14274	0	0	0	0	6.48804	80-90% MaxID	1475.45	3874.57	4312	17106.3	0	0	1.37255e+06
3197	0	0.181853	0	0.842589	0	0	7.83656	80-90% MaxID	0	5289.68	6080.35	101182	0	0	2.72263e+06
3308	0	0	0	0	0	0	6.56593	80-90% MaxID	18033.9	2433.21	4622.86	11619.2	0	0	2.39098e+06
3348	0	0	0	0	0	0	8.12569	80-90% MaxID	1050.11	1624.57	5474.81	34519.8	0	0	1.82645e+06
3458	0	0	0	0.527678	0	0	10.2998	80-90% MaxID	934.571	1006.76	3076.37	62796.5	640.412	0	4.67157e+06
3495	0	0	0	1.30958	0	0	11.1129	80-90% MaxID	0	1378.86	4663.76	133249	0	0	4.61791e+06
3511	0	0	0	0.581953	0	0	10.0815	80-90% MaxID	1312.5	1436.55	1967.03	63797.2	0	0	4.2814e+06
3547	0	0.615961	0.22321	10.5895	0	0	31.7237	80-90% MaxID	1274.65	17525.4	19098.9	959606	0	0	1.25987e+07
3599	0	0.268023	1.83175	67.8078	0	0	59.8296	80-90% MaxID	205193	11908.4	94300.8	4.16557e+06	5701.73	6345.41	1.9475e+07
3644	0	0.219668	0	0	0	0	7.00031	80-90% MaxID	1473.55	6485.25	2350.62	45485	0	0	2.20793e+06
3769	0	0	0	0	0	0	8.49146	80-90% MaxID	5652.44	1672.12	3595.94	40280.8	0	0	3.39145e+06
3994	0	10.5227	0.135561	8.03465	0	0	10.2986	80-90% MaxID	3947.84	198569	17873.3	816654	0	0	2.88258e+06
9	0	0	0	0	0	0	7.15193	70-80% MaxID	0	1216.65	4174.51	38365.1	0	0	2.39735e+06
12	0	0	0	0	0	0	11.1527	70-80% MaxID	740.408	912.439	3768.53	47413	2495.36	0	4.86453e+06
230	5.03161	10.6797	7.97748	66.6541	9.39159	22.1856	98.8596	70-80% MaxID	218421	212846	402463	3.63785e+06	351842	740652	2.75472e+07
231	0	0	0.518752	50.6171	0	0	22.6442	70-80% MaxID	3034.82	2279.66	35552.2	3.71332e+06	1069.51	0	9.56404e+06
327	0	0	0	0	0	0	8.5348	70-80% MaxID	1633.15	1134.87	2455.19	8756.03	0	0	2.83286e+06
387	0	0	0	0	0	0	8.86252	70-80% MaxID	1027.55	626.732	2848.41	39471.4	0	0	3.15195e+06
462	0	0	0	0	0	0	11.3571	70-80% MaxID	890.964	499.769	2689.26	32639.6	0	0	4.76478e+06
560	0	0	0	0	0	0	9.90153	70-80% MaxID	0	806.939	2133.91	43898.7	0	0	3.61104e+06
562	0	0	0	0	0	0	7.12856	70-80% MaxID	2754.37	2674.42	4381.14	14305.3	0	0	2.09028e+06
565	0	0	0	0	0	0	8.92731	70-80% MaxID	4529.21	3056.49	3914.6	24457	1249.15	0	3.53662e+06
622	0	0	0	0	0	0	10.7935	70-80% MaxID	878.604	844.141	2332.15	41387.7	0	0	4.44511e+06
719	0	0	0	0	0	0	11.1616	70-80% MaxID	0	603.095	2199.66	36900.1	0	0	4.68412e+06
885	0	0	0	0	0	0	7.32833	70-80% MaxID	2531.09	1708.98	2922.3	23561.5	0	0	2.58542e+06
1114	0	0	0	0	0	0	7.58412	70-80% MaxID	4490.7	2344.8	3329.68	28955.4	0	0	2.935e+06
1138	0	0	0	0	0	0	5.28322	70-80% MaxID	28021.2	2204.02	6741.4	14105.2	683.833	0	888859
1214	0	0	0	0	0	0	8.83507	70-80% MaxID	945.348	817.182	2842.78	40512.8	0	0	3.63163e+06
1285	0	0	0	0	0	0	7.01383	70-80% MaxID	3285.5	2014.73	2999.59	22018	0	0	2.61134e+06
1489	0	0	0	0	0	0	8.89321	70-80% MaxID	3978.48	1864.55	4892.07	42247.7	947.967	0	3.60016e+06
1634	0	0	0	0	0	0	9.29429	70-80% MaxID	3940.56	2077.76	5191.17	21296.2	999.253	0	3.70318e+06
1760	0	0	0	0	0	0	6.31614	70-80% MaxID	2545.23	1861.96	4304.55	16750.8	0	0	2.1604e+06
1865	0	0	0	1.90949	0	0	24.4585	70-80% MaxID	0	629.392	6401.81	225878	2115.56	0	1.03591e+07
2098	0	0	0	0	0	0	10.4626	70-80% MaxID	0	536.857	3135.93	43123.2	677.223	0	4.4429e+06
2154	0	0	0	0	0	0	6.81892	70-80% MaxID	1181.09	994.344	3422	36166.1	0	0	2.44149e+06
2227	0	0	0	0	0	0	5.98766	70-80% MaxID	915.635	475.682	2296.75	19796.8	1242.87	0	1.6638e+06
2466	0	0	0	0	0	0	10.2188	70-80% MaxID	1988.96	1434.06	3291.12	29488.2	0	0	3.83244e+06
2499	0	0	0	0	0	0	5.57046	70-80% MaxID	0	1591.46	4555.72	25359.2	0	0	601284
2561	0	0	0	0	0	0	11.965	70-80% MaxID	0	998.621	3344.27	45210.1	0	0	5.06678e+06
2656	0	0	0	0	0	0	7.03867	70-80% MaxID	3396.18	1166.11	4677.21	4853.69	1567.93	0	2.60874e+06
2849	0	0	0	0	0	0	8.14963	70-80% MaxID	934.378	1075.28	3689.52	19743.2	0	0	2.03652e+06
2864	0	0	0	0	0	0	7.00253	70-80% MaxID	3787.18	1239.96	3093.25	32555.2	0	0	2.2461e+06
2972	0	0	0	0	0	0	17.4098	70-80% MaxID	0	1015.57	3721.12	54962.2	0	0	5.88487e+06
3010	0	0	0	0	0	0	9.04216	70-80% MaxID	0	1216.94	4046.81	10780.4	0	0	2.34997e+06
3182	0	0	0	0	0	0	7.57952	70-80% MaxID	0	822.052	3411.06	31648.8	318.645	0	2.49662e+06
3185	0	0	0	0	0	0	10.2654	70-80% MaxID	0	496.749	2071.77	48909.1	0	0	4.18378e+06
3228	0	0	0	0	0	0	7.34122	70-80% MaxID	898.922	1586.44	4160.03	44301.7	0	0	1.80755e+06
3411	0	0	0	0	0	0	10.2502	70-80% MaxID	1816.43	2179.93	3758.21	39119	0	0	3.69549e+06
3515	0	0	0	0.813167	0	0	7.5049	70-80% MaxID	1004.57	865.443	2943.35	100606	0	0	2.56413e+06
3598	0	0	0	0	0	0	8.8386	70-80% MaxID	6471.96	2396.49	2553.02	33412.4	0	0	3.26618e+06
3647	0	0	0	0	0	0	12.5476	70-80% MaxID	0	0	2169.72	55449.6	0	0	5.30632e+06
3724	0	0	0	0	0	0	5.94663	70-80% MaxID	1253.49	1196.74	3562.66	30517.7	0	0	1.22937e+06
428	0	0	0	0	0	0	9.66699	60-70% MaxID	4875.8	2189.39	2478.04	24755.6	0	0	3.87166e+06
602	0	0	0	0	0	0	6.94833	60-70% MaxID	2807.77	3684.54	4684.22	45550.8	0	0	2.53118e+06
605	0	0	0	0	0	0	8.5578	60-70% MaxID	1434.17	644.677	3037.75	33733.4	0	0	3.37085e+06
889	0	0	0	0	0	0	4.98455	60-70% MaxID	11076.1	2199.84	4808.33	12245.1	0	0	444191
1034	0	0	0	0	0	0	7.96834	60-70% MaxID	2546.07	1519.27	2286.62	23004.6	0	0	1.98192e+06
1199	0	0	0	0	0	0	7.29544	60-70% MaxID	19288.3	2910.89	3395.4	43893.8	0	0	2.79983e+06
1200	0	0	0	0	0	0	9.83996	60-70% MaxID	0	731.724	2918.24	55685	0	0	3.69828e+06
1412	0	0	0	0	0	0	10.4225	60-70% MaxID	3301.23	3507.71	3258.61	34813.8	0	0	3.9532e+06
1559	0	0	0	0	0	0	8.40418	60-70% MaxID	5700.72	2818.03	3983.12	8743.28	0	0	3.03863e+06
1862	0	0	0	0	0	0	7.30314	60-70% MaxID	3435.26	2593.32	5701.72	11463.2	0	0	2.75086e+06
2135	0	0	0	0	0	0	8.55743	60-70% MaxID	0	433.279	2255.19	47216.7	678.943	0	3.13839e+06
2182	0	0	0	0.606403	0	0	10.0323	60-70% MaxID	2437.55	1982.68	2779.13	56452.9	0	0	3.87125e+06
2827	0	0	0	0	0	0	5.60833	60-70% MaxID	9608.38	3101.66	4846.15	11914.3	0	0	1.85073e+06
2831	0	0.111784	0	0	0	0	6.79874	60-70% MaxID	8752.34	4862.26	3485.45	26206.2	0	0	2.39982e+06
3057	0	0.16585	0	0	0	0	8.65433	60-70% MaxID	38938.9	6359.37	4711.29	31770.3	0	0	3.41041e+06
3210	0	0	0	0	0	0	10.5607	60-70% MaxID	3011.68	2133.93	3086.38	30358	0	0	4.25979e+06
3566	0	0	0	0	0	0	7.36548	60-70% MaxID	3886.11	3409.77	4368.94	13291.5	162.033	0	2.2505e+06
3705	0	0	0	0	0	0	10.9073	60-70% MaxID	4500.23	1951.96	4175.46	47294.4	1143.8	0	4.35183e+06
3940	0	0	0	0	0	0	10.0588	60-70% MaxID	1121.04	752.185	2058.43	56218.5	950.11	0	4.13687e+06
4009	0	0	0	0	0	0	9.08206	60-70% MaxID	6361.03	2706.55	4873.48	24343.5	1387.06	0	3.50929e+06
157	0	0	0	0	0	0	10.5938	50-60% MaxID	1010.32	697.215	2601.22	39386.9	935.403	0	4.31179e+06
383	0	0	0	0	0	0	6.96926	50-60% MaxID	1680.06	1686.97	3624.06	26693.6	0	0	2.13588e+06
490	0	0	0	0	0	0	8.64421	50-60% MaxID	1053.3	1652.16	2549.59	61650.2	0	0	3.45025e+06
632	0	0	0	0	0	0	12.2133	50-60% MaxID	1844.81	3752.18	3158.7	32993.8	0	0	4.58205e+06
721	0	0	0	0	0	0	6.69172	50-60% MaxID	5816.01	2036.98	4175.62	18198.6	0	0	2.14569e+06
884	0	0	0	0	0	0	7.28237	50-60% MaxID	2540.41	2236.76	4245.75	10701.8	0	0	2.35304e+06
1178	0	0	0	0	0	0	5.69717	50-60% MaxID	1613.36	1254.35	4248.6	18941.4	0	0	871042
2634	0	0	0	0	0	0	9.30356	50-60% MaxID	1949.98	3579.54	6296.42	19869.2	0	0	3.21302e+06
2844	0	0	0	0.566116	0	0	9.23934	50-60% MaxID	1644.18	1164.24	2737.6	58428.3	376.718	0	3.60762e+06
3178	0	0	0	0	0	0	6.14472	50-60% MaxID	1487.63	2490.2	3671.72	6466.79	0	0	1.09184e+06
51	0	0	0	0	0	0	7.88387	40-50% MaxID	4173.02	1442.01	4154.27	11550.5	412.01	0	2.66846e+06
2105	0	0	0	0	0	0	4.69533	40-50% MaxID	3427.05	1999.51	4402.74	8793.28	0	0	1.25238e+06
2374	0	0	0	0	0	0	7.77938	40-50% MaxID	962.412	617.878	2087.26	47160.3	248.813	0	2.82393e+06
2631	0	0	0	0	0	0	8.76773	40-50% MaxID	1667.12	4038.82	2893.9	22363.5	0	0	2.76011e+06
3325	0	0	0	0	0	0	11.2714	40-50% MaxID	1304.5	2919.79	3317.04	37486.5	0	0	3.95653e+06
$At$TrpB	0	2.7255	0.515922	3.26478	0	0	10.1364	Natural TrpBs	10364.4	69746.3	40096.5	308437	496.265	0	3.57833e+06
$Ec$TrpB	0	0	0	12.6408	0	0	19.2334	Natural TrpBs	2235.25	876.454	3057.55	998036	0	0	7.45743e+06
$Pf$0A9	0	3.36627	61.5097	48.0528	2.86666	0	98.5072	Evolved TrpBs	7868.02	127024	2.8979e+06	3.28499e+06	120733	4037.16	2.78587e+07
$Pf$2A6	0	0.37582	1.27627	28.2441	28.8019	0	23.1987	Evolved TrpBs	15768.5	15198	204063	2.4159e+06	867314	15253.5	1.01337e+07
$Pf$2B9	0.825546	0.892628	1.70913	69.65	29.1159	8.32264	99.6875	Evolved TrpBs	53196.5	23996.9	262193	3.66591e+06	975155	322980	2.63711e+07
$Pf$TrpB	0	0	0	5.37472	0	0	25.3051	Natural TrpBs	3585.95	1800.42	4303.93	494811	11233.1	0	1.01412e+07
$Pf$TrpB-0B2	0	0.0512206	0.190807	58.0208	13.9784	0	99.7152	Evolved TrpBs	26936	5187.75	64449.4	3.78492e+06	459226	12417.9	2.75027e+07
$Sa$TrpB	0	0	0	0	0	0	8.76566	Natural TrpBs	5351.47	5465.36	13135.2	35624.4	0	0	3.22621e+06
$Tm$9D8*	0	2.16282	1.26688	67.9712	1.40673	12.9735	81.0882	Evolved TrpBs	14655.1	63824.8	118189	3.9786e+06	56605.9	474654	2.37114e+07
$Tm$9D8* E105G	0	1.65464	0.211902	1.77241	8.51602	0	7.63784	Evolved TrpBs	8028.04	48434.6	19405	203375	288824	0	7.07162e+06
$Tm$Triple	0	0.436738	0.291898	33.9303	0	0	81.9938	Evolved TrpBs	8032.03	15919.2	29028.2	2.74136e+06	2470.29	4309.66	2.41529e+07
$Tm$TrpB	0	0	0	0	0	0	11.2746	Natural TrpBs	2427.02	2168.8	1078.49	37067.6	0	0	4.05019e+06
$Tm$TyrS6	0	2.607	0.444328	29.9126	18.8817	0	8.5916	Evolved TrpBs	3095.39	68118.4	40350.6	2.53126e+06	590090	0	1.43818e+07

## Sheet: Figure 5a
Sample	Reaction	Yield
230	4-NO$_2$-indole+L-Ser (37°C)	2.45479
230	4-NO$_2$-indole+L-Ser (37°C)	2.57113
230	4-NO$_2$-indole+L-Ser (37°C)	2.67536
230	5-F-indole+L-Ser (37°C)	63.2981
230	5-F-indole+L-Ser (37°C)	60.6702
230	5-F-indole+L-Ser (37°C)	61.0984
230	5-NO$_2$-indole+L-Ser (37°C)	4.64843
230	5-NO$_2$-indole+L-Ser (37°C)	4.73272
230	5-NO$_2$-indole+L-Ser (37°C)	4.7094
230	6-CN-indole+L-Ser (37°C)	0
230	6-CN-indole+L-Ser (37°C)	4.0879
230	6-CN-indole+L-Ser (37°C)	3.2749
230	7-CN-indole+L-Ser (37°C)	23.7841
230	7-CN-indole+L-Ser (37°C)	22.6998
230	7-CN-indole+L-Ser (37°C)	22.9788
230	indole+L-Ser (75°C)	97.1106
230	indole+L-Ser (75°C)	97.3561
230	indole+L-Ser (75°C)	86.5862
230	indole+L-Ser (RT)	91.9035
230	indole+L-Ser (RT)	92.4641
230	indole+L-Ser (RT)	91.1399
230	indole+L-Thr (37°C)	35.0388
230	indole+L-Thr (37°C)	32.9087
230	indole+L-Thr (37°C)	34.9738
230	naphtol+L-Ser (37°C)	8.55031
230	naphtol+L-Ser (37°C)	7.29731
230	naphtol+L-Ser (37°C)	8.38675
$Nd$TrpB	4-NO$_2$-indole+L-Ser (37°C)	0
$Nd$TrpB	4-NO$_2$-indole+L-Ser (37°C)	0
$Nd$TrpB	4-NO$_2$-indole+L-Ser (37°C)	0
$Nd$TrpB	5-F-indole+L-Ser (37°C)	29.6799
$Nd$TrpB	5-F-indole+L-Ser (37°C)	30.3473
$Nd$TrpB	5-F-indole+L-Ser (37°C)	28.8357
$Nd$TrpB	5-NO$_2$-indole+L-Ser (37°C)	0
$Nd$TrpB	5-NO$_2$-indole+L-Ser (37°C)	0
$Nd$TrpB	5-NO$_2$-indole+L-Ser (37°C)	0
$Nd$TrpB	6-CN-indole+L-Ser (37°C)	0
$Nd$TrpB	6-CN-indole+L-Ser (37°C)	0
$Nd$TrpB	6-CN-indole+L-Ser (37°C)	0
$Nd$TrpB	7-CN-indole+L-Ser (37°C)	7.4976
$Nd$TrpB	7-CN-indole+L-Ser (37°C)	8.65559
$Nd$TrpB	7-CN-indole+L-Ser (37°C)	8.05372
$Nd$TrpB	indole+L-Ser (75°C)	9.85763
$Nd$TrpB	indole+L-Ser (75°C)	23.1376
$Nd$TrpB	indole+L-Ser (75°C)	23.5916
$Nd$TrpB	indole+L-Ser (RT)	92.1513
$Nd$TrpB	indole+L-Ser (RT)	95.0224
$Nd$TrpB	indole+L-Ser (RT)	95.8717
$Nd$TrpB	indole+L-Thr (37°C)	0
$Nd$TrpB	indole+L-Thr (37°C)	0
$Nd$TrpB	indole+L-Thr (37°C)	0
$Nd$TrpB	naphtol+L-Ser (37°C)	0
$Nd$TrpB	naphtol+L-Ser (37°C)	0
$Nd$TrpB	naphtol+L-Ser (37°C)	0
